# Supplementary material for: A Predictive Model for the 10-year Overall Survival Status of Patients With Distant Metastases From Differentiated Thyroid Cancer Using XGBoost Algorithm-A Population-Based Analysis
Source: Front Genet. 2022 Jul 8;13:896805. doi: 10.3389/fgene.2022.896805 (PMC9305066; doi:10.3389/fgene.2022.896805)
Supplement: Supplementary file 2 [file DataSheet1.CSV]

Age	Sex	Race	Tumor_size	Histologic	Surgery	Radiation	RN_positive	Chemotherapy	Survivalmonths	status	SEER Combined Mets at DX-bone (2010+)	SEER Combined Mets at DX-brain (2010+)	SEER Combined Mets at DX-liver (2010+)	SEER Combined Mets at DX-lung (2010+)	Year of diagnosis	Sequence number	Combined Summary Stage (2004+)	SEER Combined Summary Stage 2000 (2004-2017)	Summary stage 2000 (1998-2017)
56	Female	Black	70	PTC	Total_thyroidectomy	Yes	Negtive	No/Unknown	13	0	Yes	No	No	No	2017	One primary only	Distant	Distant site(s)/node(s) involved	Distant
60	Male	R_Other	75	PTC	Total_thyroidectomy	Yes	Positive	Yes	22	0	No	No	No	Yes	2017	1st of 2 or more primaries	Distant	Distant site(s)/node(s) involved	Distant
80	Male	R_Other	36	PTC	Total_thyroidectomy	No/Unknown	Positive	No/Unknown	2	1	Yes	No	No	Yes	2017	One primary only	Distant	Distant site(s)/node(s) involved	Distant
77	Female	White	63	PTC	No	Yes	Not_examined	No/Unknown	5	1	No	No	No	Yes	2017	One primary only	Distant	Distant site(s)/node(s) involved	Distant
82	Female	White	24	PTC	No	No/Unknown	Not_examined	Yes	19	0	No	No	No	Yes	2017	One primary only	Distant	Distant site(s)/node(s) involved	Distant
47	Male	Black	21	PTC	Total_thyroidectomy	No/Unknown	Positive	No/Unknown	3	1	No	No	No	No	2017	One primary only	Distant	Distant site(s)/node(s) involved	Distant
75	Male	White	22	PTC	Total_thyroidectomy	Yes	Positive	No/Unknown	21	0	No	No	No	Yes	2017	One primary only	Distant	Distant site(s)/node(s) involved	Distant
69	Female	White	63	PTC	No	Yes	Not_examined	Yes	8	1	Yes	No	No	Yes	2017	One primary only	Distant	Distant site(s)/node(s) involved	Distant
55	Female	White	25	PTC	Total_thyroidectomy	Yes	Negtive	No/Unknown	11	0	No	No	No	Yes	2017	One primary only	Distant	Distant site(s)/node(s) involved	Distant
53	Male	White	90	PTC	Total_thyroidectomy	Yes	Positive	No/Unknown	21	0	Yes	No	No	Yes	2017	One primary only	Distant	Distant site(s)/node(s) involved	Distant
66	Male	R_Other	36	PTC	Total_thyroidectomy	Yes	Positive	No/Unknown	15	0	No	No	No	Yes	2017	One primary only	Distant	Distant site(s)/node(s) involved	Distant
63	Male	Black	48	PTC	Total_thyroidectomy	Yes	Positive	No/Unknown	16	0	No	No	No	Yes	2017	One primary only	Distant	Distant site(s)/node(s) involved	Distant
53	Male	White	27	PTC	Total_thyroidectomy	No/Unknown	Positive	No/Unknown	5	1	Yes	Yes	Yes	Yes	2017	One primary only	Distant	Distant site(s)/node(s) involved	Distant
41	Male	White	5	PTC	Total_thyroidectomy	Yes	Positive	No/Unknown	17	0	No	No	No	No	2017	One primary only	Distant	Distant site(s)/node(s) involved	Distant
81	Female	White	8	PTC	Total_thyroidectomy	Yes	Not_examined	No/Unknown	23	0	No	No	No	Yes	2017	One primary only	Distant	Distant site(s)/node(s) involved	Distant
49	Female	White	23	PTC	Total_thyroidectomy	No/Unknown	Positive	No/Unknown	21	0	No	No	No	No	2017	One primary only	Distant	Distant site(s)/node(s) involved	Distant
67	Male	White	24	FTC	Total_thyroidectomy	Yes	Positive	No/Unknown	16	0	Yes	No	No	No	2017	One primary only	Distant	Distant site(s)/node(s) involved	Distant
72	Female	White	16	PTC	Total_thyroidectomy	Yes	Positive	No/Unknown	14	0	No	No	No	No	2017	One primary only	Distant	Distant site(s)/node(s) involved	Distant
55	Female	White	45	PTC	Total_thyroidectomy	Yes	Not_examined	No/Unknown	5	0	No	No	No	No	2017	One primary only	Distant	Distant site(s)/node(s) involved	Distant
86	Male	White	38	PTC	No	Yes	Negtive	No/Unknown	16	1	No	No	No	No	2017	One primary only	Distant	Distant site(s)/node(s) involved	Distant
46	Male	White	30	PTC	Total_thyroidectomy	Yes	Negtive	No/Unknown	12	1	No	No	No	No	2017	One primary only	Distant	Distant site(s)/node(s) involved	Distant
74	Female	Black	18	PTC	Total_thyroidectomy	Yes	Not_examined	No/Unknown	15	0	Yes	No	No	No	2017	One primary only	Distant	Distant site(s)/node(s) involved	Distant
86	Female	Black	60	PTC	Total_thyroidectomy	Yes	Not_examined	No/Unknown	21	0	No	No	No	No	2017	One primary only	Distant	Distant site(s)/node(s) involved	Distant
64	Female	White	18	FTC	Total_thyroidectomy	Yes	Negtive	No/Unknown	18	0	No	No	No	Yes	2017	One primary only	Distant	Distant site(s)/node(s) involved	Distant
73	Male	R_Other	38	PTC	Total_thyroidectomy	Yes	Positive	No/Unknown	19	0	Yes	No	No	Yes	2017	One primary only	Distant	Distant site(s)/node(s) involved	Distant
63	Female	R_Other	30	PTC	Total_thyroidectomy	No/Unknown	Positive	No/Unknown	20	0	No	No	No	Yes	2017	One primary only	Distant	Distant site(s)/node(s) involved	Distant
60	Female	R_Other	37	PTC	Total_thyroidectomy	No/Unknown	Not_examined	No/Unknown	13	1	Yes	No	No	Yes	2017	One primary only	Distant	Distant site(s)/node(s) involved	Distant
73	Male	R_Other	32	PTC	Total_thyroidectomy	Yes	Not_examined	No/Unknown	18	0	No	No	No	Yes	2017	One primary only	Distant	Distant site(s)/node(s) involved	Distant
67	Male	R_Other	39	PTC	Total_thyroidectomy	Yes	Positive	No/Unknown	21	0	Yes	No	No	Yes	2017	One primary only	Distant	Distant site(s)/node(s) involved	Distant
57	Female	White	25	PTC	Total_thyroidectomy	Yes	Positive	No/Unknown	23	0	No	No	No	No	2017	One primary only	Distant	Distant site(s)/node(s) involved	Distant
69	Male	R_Other	47	PTC	Other	No/Unknown	Positive	No/Unknown	22	0	Yes	No	No	No	2017	One primary only	Distant	Distant site(s)/node(s) involved	Distant
67	Female	White	40	PTC	No	No/Unknown	Positive	No/Unknown	12	1	No	No	No	No	2017	One primary only	Distant	Distant site(s)/node(s) involved	Distant
69	Male	White	70	FTC	Total_thyroidectomy	Yes	Negtive	No/Unknown	22	0	Yes	No	No	No	2017	1st of 2 or more primaries	Distant	Distant site(s)/node(s) involved	Distant
81	Male	White	60	PTC	Total_thyroidectomy	No/Unknown	Positive	No/Unknown	2	1	No	No	No	No	2017	One primary only	Distant	Distant site(s)/node(s) involved	Distant
51	Female	White	35	FTC	Total_thyroidectomy	No/Unknown	Negtive	No/Unknown	20	0	Yes	No	No	No	2017	One primary only	Distant	Distant site(s)/node(s) involved	Distant
81	Female	White	37	PTC	Total_thyroidectomy	No/Unknown	Positive	No/Unknown	4	1	No	No	No	No	2017	One primary only	Distant	Distant site(s)/node(s) involved	Distant
71	Male	White	41	PTC	No	Yes	Positive	Yes	3	1	No	No	No	Yes	2017	One primary only	Distant	Distant site(s)/node(s) involved	Distant
79	Male	White	28	PTC	Total_thyroidectomy	Yes	Positive	No/Unknown	17	0	No	No	No	Yes	2017	One primary only	Distant	Distant site(s)/node(s) involved	Distant
65	Male	White	29	PTC	Total_thyroidectomy	Yes	Positive	No/Unknown	19	0	No	No	No	No	2017	One primary only	Distant	Distant site(s)/node(s) involved	Distant
58	Male	White	25	FTC	Total_thyroidectomy	Yes	Not_examined	No/Unknown	13	0	Yes	No	No	No	2017	One primary only	Distant	Distant site(s)/node(s) involved	Distant
55	Male	White	90	FTC	Total_thyroidectomy	Yes	Not_examined	No/Unknown	12	0	Yes	No	No	No	2017	One primary only	Distant	Distant site(s)/node(s) involved	Distant
54	Female	White	38	PTC	Total_thyroidectomy	Yes	Positive	Yes	7	0	No	No	No	Yes	2017	One primary only	Distant	Distant site(s)/node(s) involved	Distant
55	Male	White	30	PTC	No	No/Unknown	Not_examined	No/Unknown	19	1	No	No	No	Yes	2017	One primary only	Distant	Distant site(s)/node(s) involved	Distant
75	Female	R_Other	35	PTC	Total_thyroidectomy	No/Unknown	Not_examined	No/Unknown	22	0	No	No	No	No	2017	One primary only	Distant	Distant site(s)/node(s) involved	Distant
71	Male	White	20	PTC	Total_thyroidectomy	Yes	Positive	No/Unknown	15	0	No	No	No	Yes	2017	One primary only	Distant	Distant site(s)/node(s) involved	Distant
65	Female	White	40	PTC	Total_thyroidectomy	No/Unknown	Negtive	No/Unknown	14	0	No	No	No	Yes	2017	One primary only	Distant	Distant site(s)/node(s) involved	Distant
28	Female	White	46	PTC	Total_thyroidectomy	Yes	Positive	No/Unknown	11	0	No	No	No	Yes	2017	One primary only	Distant	Distant site(s)/node(s) involved	Distant
53	Male	White	41	PTC	Total_thyroidectomy	Yes	Positive	No/Unknown	19	0	No	No	No	No	2017	One primary only	Distant	Distant site(s)/node(s) involved	Distant
79	Female	White	52	PTC	Total_thyroidectomy	Yes	Positive	No/Unknown	18	1	No	No	No	Yes	2017	One primary only	Distant	Distant site(s)/node(s) involved	Distant
78	Male	White	100	PTC	No	Yes	Not_examined	No/Unknown	9	1	No	No	No	No	2017	One primary only	Distant	Distant site(s)/node(s) involved	Distant
38	Female	R_Other	28	PTC	Total_thyroidectomy	Yes	Not_examined	No/Unknown	16	0	No	No	No	Yes	2017	One primary only	Distant	Distant site(s)/node(s) involved	Distant
74	Female	White	36	PTC	Total_thyroidectomy	No/Unknown	Positive	No/Unknown	2	1	No	No	No	No	2017	One primary only	Distant	Distant site(s)/node(s) involved	Distant
63	Male	R_Other	23	PTC	Total_thyroidectomy	No/Unknown	Positive	No/Unknown	14	0	No	No	No	No	2017	One primary only	Distant	Distant site(s)/node(s) involved	Distant
11	Male	White	12	PTC	Total_thyroidectomy	Yes	Positive	No/Unknown	13	0	No	No	No	No	2017	One primary only	Distant	Distant site(s)/node(s) involved	Distant
79	Female	White	90	FTC	Total_thyroidectomy	Yes	Negtive	No/Unknown	12	0	No	No	No	Yes	2017	One primary only	Distant	Distant site(s)/node(s) involved	Distant
62	Female	Black	13	PTC	Total_thyroidectomy	Yes	Negtive	No/Unknown	13	0	No	No	No	No	2017	One primary only	Distant	Distant site(s)/node(s) involved	Distant
41	Female	White	37	PTC	Total_thyroidectomy	Yes	Positive	No/Unknown	19	0	No	No	No	No	2017	One primary only	Distant	Distant site(s)/node(s) involved	Distant
40	Female	White	27	PTC	Total_thyroidectomy	Yes	Positive	No/Unknown	15	0	No	No	No	No	2017	One primary only	Distant	Distant site(s)/node(s) involved	Distant
45	Male	White	13	PTC	Total_thyroidectomy	Yes	Positive	No/Unknown	16	0	No	No	No	Yes	2017	One primary only	Distant	Distant site(s)/node(s) involved	Distant
64	Female	White	43	PTC	Total_thyroidectomy	Yes	Positive	No/Unknown	15	0	No	No	No	Yes	2017	One primary only	Distant	Distant site(s)/node(s) involved	Distant
52	Female	White	10	PTC	Total_thyroidectomy	Yes	Not_examined	No/Unknown	21	0	Yes	No	No	No	2017	One primary only	Distant	Distant site(s)/node(s) involved	Distant
74	Male	White	8	PTC	Total_thyroidectomy	Yes	Not_examined	No/Unknown	16	0	No	No	No	Yes	2017	One primary only	Distant	Distant site(s)/node(s) involved	Distant
64	Female	White	9	PTC	Total_thyroidectomy	Yes	Negtive	No/Unknown	17	0	No	No	No	No	2017	One primary only	Distant	Distant site(s)/node(s) involved	Distant
35	Male	White	56	PTC	Total_thyroidectomy	Yes	Positive	No/Unknown	19	0	No	No	No	No	2017	One primary only	Distant	Distant site(s)/node(s) involved	Distant
73	Female	White	54	PTC	Other	Yes	Positive	No/Unknown	12	0	No	No	No	Yes	2017	One primary only	Distant	Distant site(s)/node(s) involved	Distant
61	Female	White	34	PTC	Total_thyroidectomy	Yes	Positive	No/Unknown	22	0	No	No	No	No	2017	One primary only	Distant	Distant site(s)/node(s) involved	Distant
59	Male	R_Other	40	PTC	Total_thyroidectomy	Yes	Positive	No/Unknown	20	0	No	No	No	Yes	2017	One primary only	Distant	Distant site(s)/node(s) involved	Distant
48	Male	White	14	PTC	Total_thyroidectomy	Yes	Positive	No/Unknown	20	0	No	No	No	No	2017	One primary only	Distant	Distant site(s)/node(s) involved	Distant
72	Male	White	37	PTC	No	No/Unknown	Not_examined	No/Unknown	1	1	No	No	No	Yes	2017	One primary only	Distant	Distant site(s)/node(s) involved	Distant
75	Female	White	80	PTC	Total_thyroidectomy	Yes	Positive	No/Unknown	5	0	No	No	No	No	2017	One primary only	Distant	Distant site(s)/node(s) involved	Distant
48	Female	R_Other	91	PTC	Total_thyroidectomy	Yes	Positive	No/Unknown	23	0	No	No	No	Yes	2017	One primary only	Distant	Distant site(s)/node(s) involved	Distant
69	Female	White	9	PTC	Total_thyroidectomy	Yes	Negtive	No/Unknown	15	0	No	No	No	Yes	2017	One primary only	Distant	Distant site(s)/node(s) involved	Distant
58	Male	R_Other	50	PTC	Total_thyroidectomy	Yes	Positive	No/Unknown	23	0	No	No	No	Yes	2017	One primary only	Distant	Distant site(s)/node(s) involved	Distant
63	Male	White	19	PTC	Total_thyroidectomy	No/Unknown	Positive	No/Unknown	21	0	No	No	No	No	2017	One primary only	Distant	Distant site(s)/node(s) involved	Distant
48	Male	R_Other	33	PTC	Total_thyroidectomy	Yes	Not_examined	Yes	7	1	No	No	No	Yes	2017	One primary only	Distant	Distant site(s)/node(s) involved	Distant
56	Female	R_Other	25	FTC	Total_thyroidectomy	No/Unknown	Not_examined	No/Unknown	14	0	Yes	No	No	No	2017	1st of 2 or more primaries	Distant	Distant site(s)/node(s) involved	Distant
47	Male	White	18	FTC	Total_thyroidectomy	Yes	Positive	No/Unknown	2	1	Yes	No	Yes	Yes	2017	One primary only	Distant	Distant site(s)/node(s) involved	Distant
35	Male	White	42	PTC	Total_thyroidectomy	Yes	Not_examined	No/Unknown	12	0	No	No	No	No	2017	One primary only	Distant	Distant site(s)/node(s) involved	Distant
42	Female	White	32	PTC	Other	Yes	Not_examined	No/Unknown	18	0	No	No	No	No	2017	One primary only	Distant	Distant site(s)/node(s) involved	Distant
59	Female	White	80	PTC	Total_thyroidectomy	No/Unknown	Positive	No/Unknown	19	0	No	Yes	No	No	2017	One primary only	Distant	Distant site(s)/node(s) involved	Distant
23	Female	R_Other	75	PTC	Total_thyroidectomy	Yes	Positive	No/Unknown	18	0	No	No	No	No	2017	One primary only	Distant	Distant site(s)/node(s) involved	Distant
54	Male	White	70	PTC	Other	Yes	Not_examined	No/Unknown	18	0	No	No	No	Yes	2017	One primary only	Distant	Distant site(s)/node(s) involved	Distant
54	Female	White	26	PTC	Total_thyroidectomy	Yes	Positive	No/Unknown	20	0	No	No	No	No	2017	One primary only	Distant	Distant site(s)/node(s) involved	Distant
62	Female	Black	60	FTC	Total_thyroidectomy	No/Unknown	Not_examined	No/Unknown	17	0	No	No	No	No	2017	One primary only	Distant	Distant site(s)/node(s) involved	Distant
84	Male	White	34	PTC	Total_thyroidectomy	Yes	Positive	No/Unknown	14	0	No	No	No	Yes	2017	One primary only	Distant	Distant site(s)/node(s) involved	Distant
55	Male	White	73	PTC	Other	No/Unknown	Not_examined	No/Unknown	12	0	No	No	No	No	2017	One primary only	Distant	Distant site(s)/node(s) involved	Distant
27	Female	R_Other	21	FTC	Total_thyroidectomy	Yes	Negtive	No/Unknown	12	0	Yes	No	No	Yes	2017	One primary only	Distant	Distant site(s)/node(s) involved	Distant
85	Female	R_Other	30	PTC	No	No/Unknown	Positive	No/Unknown	13	0	No	No	No	Yes	2017	One primary only	Distant	Distant site(s)/node(s) involved	Distant
56	Male	White	64	PTC	Other	Yes	Positive	No/Unknown	20	0	Yes	No	No	Yes	2017	One primary only	Distant	Distant site(s)/node(s) involved	Distant
63	Female	White	30	PTC	Total_thyroidectomy	No/Unknown	Negtive	No/Unknown	12	0	No	No	No	Yes	2017	One primary only	Distant	Distant site(s)/node(s) involved	Distant
40	Female	R_Other	19	FTC	Total_thyroidectomy	No/Unknown	Negtive	Yes	13	0	No	No	No	Yes	2017	One primary only	Distant	Distant site(s)/node(s) involved	Distant
52	Female	White	45	PTC	Total_thyroidectomy	Yes	Negtive	No/Unknown	22	0	No	Yes	No	Yes	2017	One primary only	Distant	Distant site(s)/node(s) involved	Distant
29	Female	White	33	PTC	Total_thyroidectomy	Yes	Positive	No/Unknown	22	0	No	No	No	Yes	2017	One primary only	Distant	Distant site(s)/node(s) involved	Distant
21	Female	White	14	PTC	Total_thyroidectomy	No/Unknown	Negtive	No/Unknown	21	0	No	No	No	No	2017	One primary only	Distant	Distant site(s)/node(s) involved	Distant
65	Female	White	8	PTC	Total_thyroidectomy	Yes	Positive	No/Unknown	21	0	No	No	No	No	2017	One primary only	Distant	Distant site(s)/node(s) involved	Distant
55	Male	White	73	FTC	Total_thyroidectomy	Yes	Positive	No/Unknown	19	0	No	No	No	Yes	2017	One primary only	Distant	Distant site(s)/node(s) involved	Distant
67	Female	White	22	PTC	Total_thyroidectomy	Yes	Positive	No/Unknown	22	0	No	No	No	Yes	2017	One primary only	Distant	Distant site(s)/node(s) involved	Distant
63	Female	White	40	PTC	Total_thyroidectomy	Yes	Positive	Yes	18	0	No	No	No	No	2017	One primary only	Distant	Distant site(s)/node(s) involved	Distant
50	Female	R_Other	40	PTC	Total_thyroidectomy	Yes	Positive	No/Unknown	20	0	No	No	No	No	2017	One primary only	Distant	Distant site(s)/node(s) involved	Distant
68	Female	R_Other	40	PTC	Total_thyroidectomy	Yes	Negtive	No/Unknown	23	0	No	No	No	No	2017	One primary only	Distant	Distant site(s)/node(s) involved	Distant
13	Male	White	7	PTC	Total_thyroidectomy	Yes	Positive	No/Unknown	17	0	Yes	No	No	No	2017	One primary only	Distant	Distant site(s)/node(s) involved	Distant
65	Female	White	54	PTC	Total_thyroidectomy	Yes	Positive	Yes	4	1	No	No	No	No	2017	One primary only	Distant	Distant site(s)/node(s) involved	Distant
47	Male	White	35	PTC	Total_thyroidectomy	Yes	Positive	No/Unknown	7	0	No	No	No	Yes	2017	One primary only	Distant	Distant site(s)/node(s) involved	Distant
76	Female	White	40	PTC	Total_thyroidectomy	No/Unknown	Positive	No/Unknown	19	0	No	No	No	No	2017	One primary only	Distant	Distant site(s)/node(s) involved	Distant
64	Male	White	38	FTC	Total_thyroidectomy	Yes	Not_examined	No/Unknown	19	0	Yes	No	No	Yes	2017	One primary only	Distant	Distant site(s)/node(s) involved	Distant
47	Male	White	7	PTC	Total_thyroidectomy	Yes	Not_examined	No/Unknown	22	0	No	No	No	No	2017	One primary only	Distant	Distant site(s)/node(s) involved	Distant
78	Male	White	45	PTC	Total_thyroidectomy	Yes	Positive	No/Unknown	21	0	Yes	No	No	No	2017	One primary only	Distant	Distant site(s)/node(s) involved	Distant
64	Male	White	51	PTC	Total_thyroidectomy	Yes	Positive	No/Unknown	21	0	Yes	Yes	No	Yes	2017	One primary only	Distant	Distant site(s)/node(s) involved	Distant
63	Female	White	20	PTC	Total_thyroidectomy	No/Unknown	Positive	No/Unknown	17	0	No	No	No	No	2017	One primary only	Distant	Distant site(s)/node(s) involved	Distant
60	Male	R_Other	15	PTC	Total_thyroidectomy	No/Unknown	Positive	No/Unknown	2	1	No	No	No	No	2017	One primary only	Distant	Distant site(s)/node(s) involved	Distant
74	Male	White	80	PTC	Total_thyroidectomy	Yes	Negtive	No/Unknown	15	0	No	No	No	Yes	2017	One primary only	Distant	Distant site(s)/node(s) involved	Distant
50	Male	R_Other	70	PTC	Total_thyroidectomy	Yes	Positive	No/Unknown	20	0	No	No	No	No	2017	One primary only	Distant	Distant site(s)/node(s) involved	Distant
75	Female	White	46	FTC	Total_thyroidectomy	Yes	Not_examined	No/Unknown	6	0	Yes	No	No	No	2017	One primary only	Distant	Distant site(s)/node(s) involved	Distant
24	Female	White	36	PTC	Total_thyroidectomy	Yes	Positive	No/Unknown	19	0	No	No	No	Yes	2017	One primary only	Distant	Distant site(s)/node(s) involved	Distant
69	Male	White	50	PTC	Total_thyroidectomy	Yes	Positive	No/Unknown	19	0	No	No	No	No	2017	One primary only	Distant	Distant site(s)/node(s) involved	Distant
51	Female	Black	52	FTC	Total_thyroidectomy	Yes	Positive	No/Unknown	2	1	No	No	No	Yes	2017	One primary only	Distant	Distant site(s)/node(s) involved	Distant
67	Male	R_Other	43	FTC	Total_thyroidectomy	Yes	Not_examined	No/Unknown	19	0	No	No	No	Yes	2017	One primary only	Distant	Distant site(s)/node(s) involved	Distant
38	Female	R_Other	18	PTC	Total_thyroidectomy	Yes	Positive	No/Unknown	18	0	No	No	No	No	2017	One primary only	Distant	Distant site(s)/node(s) involved	Distant
52	Female	White	62	PTC	Total_thyroidectomy	Yes	Positive	No/Unknown	14	0	No	No	No	Yes	2017	One primary only	Distant	Distant site(s)/node(s) involved	Distant
62	Female	White	6	FTC	Total_thyroidectomy	No/Unknown	Not_examined	No/Unknown	18	0	Yes	No	No	No	2017	One primary only	Distant	Distant site(s)/node(s) involved	Distant
76	Male	White	75	PTC	Total_thyroidectomy	Yes	Positive	No/Unknown	17	0	Yes	No	No	Yes	2017	One primary only	Distant	Distant site(s)/node(s) involved	Distant
74	Female	White	45	FTC	Total_thyroidectomy	Yes	Positive	No/Unknown	2	1	Yes	Yes	No	Yes	2017	One primary only	Distant	Distant site(s)/node(s) involved	Distant
69	Male	White	37	PTC	No	Yes	Positive	Yes	16	0	No	No	No	Yes	2017	One primary only	Distant	Distant site(s)/node(s) involved	Distant
48	Female	White	40	PTC	Total_thyroidectomy	Yes	Positive	No/Unknown	2	0	No	No	No	No	2017	One primary only	Distant	Distant site(s)/node(s) involved	Distant
84	Male	White	32	PTC	Total_thyroidectomy	Yes	Positive	No/Unknown	18	0	No	No	No	Yes	2017	One primary only	Distant	Distant site(s)/node(s) involved	Distant
40	Female	White	15	PTC	Total_thyroidectomy	Yes	Not_examined	No/Unknown	5	0	No	No	No	No	2017	One primary only	Distant	Distant site(s)/node(s) involved	Distant
65	Male	White	18	PTC	Total_thyroidectomy	Yes	Positive	No/Unknown	16	0	No	No	No	No	2017	One primary only	Distant	Distant site(s)/node(s) involved	Distant
75	Male	R_Other	25	PTC	Total_thyroidectomy	Yes	Positive	No/Unknown	16	0	Yes	No	No	No	2017	One primary only	Distant	Distant site(s)/node(s) involved	Distant
70	Female	White	65	PTC	Total_thyroidectomy	Yes	Positive	No/Unknown	4	0	No	No	No	No	2017	One primary only	Distant	Distant site(s)/node(s) involved	Distant
45	Female	White	14	PTC	Total_thyroidectomy	Yes	Positive	No/Unknown	6	0	No	No	No	No	2017	One primary only	Distant	Distant site(s)/node(s) involved	Distant
69	Female	White	9	PTC	Total_thyroidectomy	Yes	Positive	No/Unknown	15	0	Yes	No	No	No	2017	One primary only	Distant	Distant site(s)/node(s) involved	Distant
48	Female	R_Other	65	PTC	Total_thyroidectomy	Yes	Positive	No/Unknown	4	1	No	No	No	Yes	2017	One primary only	Distant	Distant site(s)/node(s) involved	Distant
67	Female	White	58	FTC	Total_thyroidectomy	Yes	Negtive	No/Unknown	4	1	Yes	No	No	No	2017	1st of 2 or more primaries	Distant	Distant site(s)/node(s) involved	Distant
61	Female	White	25	PTC	Total_thyroidectomy	Yes	Negtive	No/Unknown	13	0	No	No	No	No	2017	One primary only	Distant	Distant site(s)/node(s) involved	Distant
64	Female	White	85	PTC	Other	Yes	Positive	No/Unknown	9	1	Yes	No	No	No	2017	One primary only	Distant	Distant site(s)/node(s) involved	Distant
79	Female	White	121	FTC	No	No/Unknown	Not_examined	No/Unknown	13	1	Yes	No	No	Yes	2017	One primary only	Distant	Distant site(s)/node(s) involved	Distant
47	Male	White	24	PTC	No	No/Unknown	Positive	Yes	12	0	Yes	No	No	Yes	2017	One primary only	Distant	Distant site(s)/node(s) involved	Distant
70	Female	White	20	PTC	Total_thyroidectomy	Yes	Negtive	No/Unknown	16	0	Yes	No	No	No	2017	One primary only	Distant	Distant site(s)/node(s) involved	Distant
42	Female	White	40	PTC	Total_thyroidectomy	Yes	Negtive	No/Unknown	2	0	No	No	No	Yes	2017	One primary only	Distant	Distant site(s)/node(s) involved	Distant
59	Female	White	85	PTC	Total_thyroidectomy	Yes	Negtive	Yes	22	0	Yes	No	No	No	2017	One primary only	Distant	Distant site(s)/node(s) involved	Distant
58	Male	White	68	PTC	Total_thyroidectomy	Yes	Positive	No/Unknown	12	1	No	No	No	No	2017	One primary only	Distant	Distant site(s)/node(s) involved	Distant
70	Female	White	20	PTC	Total_thyroidectomy	Yes	Negtive	No/Unknown	20	0	No	No	No	Yes	2017	One primary only	Distant	Distant site(s)/node(s) involved	Distant
56	Male	White	50	PTC	Other	No/Unknown	Positive	Yes	20	0	No	No	No	No	2017	One primary only	Distant	Distant site(s)/node(s) involved	Distant
72	Male	White	98	FTC	Total_thyroidectomy	No/Unknown	Positive	No/Unknown	7	1	No	No	No	Yes	2017	One primary only	Distant	Distant site(s)/node(s) involved	Distant
74	Male	White	40	FTC	Total_thyroidectomy	Yes	Negtive	No/Unknown	22	0	Yes	No	No	No	2017	One primary only	Distant	Distant site(s)/node(s) involved	Distant
70	Female	Black	81	PTC	No	Yes	Not_examined	No/Unknown	12	1	No	No	No	Yes	2017	One primary only	Distant	Distant site(s)/node(s) involved	Distant
48	Male	White	52	PTC	Total_thyroidectomy	Yes	Positive	No/Unknown	18	0	No	No	No	No	2017	One primary only	Distant	Distant site(s)/node(s) involved	Distant
52	Male	White	47	PTC	Other	Yes	Positive	No/Unknown	16	0	No	No	No	Yes	2017	One primary only	Distant	Distant site(s)/node(s) involved	Distant
44	Male	White	15	PTC	Total_thyroidectomy	Yes	Positive	No/Unknown	15	0	No	No	No	Yes	2017	One primary only	Distant	Distant site(s)/node(s) involved	Distant
15	Female	White	120	PTC	Total_thyroidectomy	Yes	Positive	No/Unknown	13	0	No	No	No	No	2017	One primary only	Distant	Distant site(s)/node(s) involved	Distant
46	Female	White	12	PTC	Total_thyroidectomy	Yes	Positive	No/Unknown	19	0	No	No	No	No	2017	One primary only	Distant	Distant site(s)/node(s) involved	Distant
62	Female	R_Other	19	PTC	Total_thyroidectomy	Yes	Not_examined	No/Unknown	12	0	No	No	No	No	2017	One primary only	Distant	Distant site(s)/node(s) involved	Distant
78	Female	White	86	PTC	No	Yes	Not_examined	Yes	1	1	No	No	No	No	2017	One primary only	Distant	Distant site(s)/node(s) involved	Distant
72	Female	White	50	PTC	Total_thyroidectomy	No/Unknown	Not_examined	No/Unknown	13	1	No	No	No	Yes	2017	1st of 2 or more primaries	Distant	Distant site(s)/node(s) involved	Distant
41	Male	White	40	PTC	Total_thyroidectomy	Yes	Positive	No/Unknown	13	0	No	No	No	No	2017	One primary only	Distant	Distant site(s)/node(s) involved	Distant
37	Female	White	26	PTC	Total_thyroidectomy	Yes	Positive	No/Unknown	4	0	No	No	No	Yes	2017	One primary only	Distant	Distant site(s)/node(s) involved	Distant
70	Female	Black	5	PTC	Total_thyroidectomy	No/Unknown	Not_examined	No/Unknown	22	0	No	No	No	Yes	2017	One primary only	Distant	Distant site(s)/node(s) involved	Distant
65	Male	White	36	FTC	No	Yes	Not_examined	No/Unknown	22	0	Yes	No	No	No	2017	One primary only	Distant	Distant site(s)/node(s) involved	Distant
67	Male	White	65	PTC	Total_thyroidectomy	Yes	Positive	No/Unknown	20	0	Yes	No	No	No	2017	One primary only	Distant	Distant site(s)/node(s) involved	Distant
62	Female	White	10	FTC	Total_thyroidectomy	Yes	Not_examined	No/Unknown	19	0	Yes	No	Yes	Yes	2017	One primary only	Distant	Distant site(s)/node(s) involved	Distant
65	Male	Black	120	FTC	No	Yes	Not_examined	No/Unknown	16	1	Yes	No	No	Yes	2017	1st of 2 or more primaries	Distant	Distant site(s)/node(s) involved	Distant
63	Male	White	41	PTC	Total_thyroidectomy	Yes	Negtive	No/Unknown	17	0	Yes	No	No	No	2017	One primary only	Distant	Distant site(s)/node(s) involved	Distant
66	Female	White	40	PTC	Total_thyroidectomy	Yes	Not_examined	No/Unknown	16	0	No	No	No	No	2017	One primary only	Distant	Distant site(s)/node(s) involved	Distant
39	Male	White	8	PTC	Total_thyroidectomy	No/Unknown	Positive	No/Unknown	16	0	No	No	No	No	2017	One primary only	Distant	Distant site(s)/node(s) involved	Distant
90	Male	White	25	PTC	Total_thyroidectomy	Yes	Not_examined	No/Unknown	14	0	Yes	No	No	No	2017	One primary only	Distant	Distant site(s)/node(s) involved	Distant
69	Female	White	59	PTC	Total_thyroidectomy	Yes	Positive	No/Unknown	22	0	No	No	No	No	2017	One primary only	Distant	Distant site(s)/node(s) involved	Distant
31	Male	White	3	PTC	Total_thyroidectomy	Yes	Positive	No/Unknown	13	0	No	No	No	No	2017	One primary only	Distant	Distant site(s)/node(s) involved	Distant
83	Female	White	15	PTC	Total_thyroidectomy	Yes	Positive	No/Unknown	23	0	No	No	No	No	2017	One primary only	Distant	Distant site(s)/node(s) involved	Distant
71	Female	White	20	PTC	No	No/Unknown	Not_examined	No/Unknown	1	1	No	No	No	Yes	2017	One primary only	Distant	Distant site(s)/node(s) involved	Distant
65	Male	White	66	PTC	No	Yes	Not_examined	Yes	4	1	No	No	No	Yes	2017	One primary only	Distant	Distant site(s)/node(s) involved	Distant
67	Male	Black	37	PTC	Total_thyroidectomy	Yes	Positive	No/Unknown	21	0	No	No	No	Yes	2017	One primary only	Distant	Distant site(s)/node(s) involved	Distant
60	Female	White	3	PTC	Total_thyroidectomy	Yes	Positive	No/Unknown	23	0	No	No	No	No	2017	One primary only	Distant	Distant site(s)/node(s) involved	Distant
58	Female	White	20	PTC	Total_thyroidectomy	Yes	Positive	No/Unknown	23	0	No	No	No	No	2017	One primary only	Distant	Distant site(s)/node(s) involved	Distant
69	Male	White	64	PTC	Total_thyroidectomy	Yes	Positive	Yes	21	0	Yes	No	No	Yes	2017	1st of 2 or more primaries	Distant	Distant site(s)/node(s) involved	Distant
53	Male	White	45	PTC	Total_thyroidectomy	Yes	Positive	No/Unknown	19	0	No	No	No	Yes	2017	One primary only	Distant	Distant site(s)/node(s) involved	Distant
75	Female	Black	4	PTC	Total_thyroidectomy	Yes	Positive	No/Unknown	21	0	No	No	No	Yes	2017	One primary only	Distant	Distant site(s)/node(s) involved	Distant
45	Female	White	23	PTC	Total_thyroidectomy	Yes	Negtive	Yes	18	0	No	No	No	No	2017	One primary only	Distant	Distant site(s)/node(s) involved	Distant
47	Female	R_Other	15	PTC	Total_thyroidectomy	Yes	Positive	No/Unknown	18	0	No	No	No	No	2017	One primary only	Distant	Distant site(s)/node(s) involved	Distant
80	Male	White	30	PTC	Total_thyroidectomy	Yes	Positive	No/Unknown	16	0	No	No	No	No	2017	One primary only	Distant	Distant site(s)/node(s) involved	Distant
59	Male	White	29	PTC	Total_thyroidectomy	Yes	Positive	No/Unknown	18	0	No	No	No	No	2017	One primary only	Distant	Distant site(s)/node(s) involved	Distant
70	Female	White	52	FTC	Other	Yes	Negtive	No/Unknown	18	0	No	No	No	No	2017	One primary only	Distant	Distant site(s)/node(s) involved	Distant
24	Male	White	6	PTC	Total_thyroidectomy	Yes	Positive	No/Unknown	15	0	No	No	No	No	2017	One primary only	Distant	Distant site(s)/node(s) involved	Distant
65	Female	White	50	PTC	Total_thyroidectomy	Yes	Positive	Yes	14	0	No	No	No	No	2017	One primary only	Distant	Distant site(s)/node(s) involved	Distant
59	Female	R_Other	25	PTC	Total_thyroidectomy	Yes	Not_examined	No/Unknown	6	0	No	No	No	Yes	2017	One primary only	Distant	Distant site(s)/node(s) involved	Distant
61	Male	White	100	PTC	Total_thyroidectomy	Yes	Positive	Yes	12	0	Yes	No	No	Yes	2017	One primary only	Distant	Distant site(s)/node(s) involved	Distant
68	Female	Black	70	PTC	Total_thyroidectomy	Yes	Not_examined	No/Unknown	14	0	Yes	No	No	No	2017	One primary only	Distant	Distant site(s)/node(s) involved	Distant
73	Female	White	30	PTC	Total_thyroidectomy	Yes	Negtive	No/Unknown	23	0	No	No	No	No	2017	One primary only	Distant	Distant site(s)/node(s) involved	Distant
65	Male	White	75	PTC	Total_thyroidectomy	Yes	Not_examined	Yes	22	0	Yes	No	No	No	2017	One primary only	Distant	Distant site(s)/node(s) involved	Distant
84	Female	White	18	PTC	Other	Yes	Negtive	No/Unknown	23	0	No	No	No	Yes	2017	One primary only	Distant	Distant site(s)/node(s) involved	Distant
29	Female	White	10	PTC	Total_thyroidectomy	No/Unknown	Positive	No/Unknown	20	0	No	No	No	No	2017	One primary only	Distant	Distant site(s)/node(s) involved	Distant
71	Male	White	63	PTC	Total_thyroidectomy	No/Unknown	Positive	No/Unknown	16	0	Yes	No	No	Yes	2017	One primary only	Distant	Distant site(s)/node(s) involved	Distant
73	Male	White	40	PTC	Total_thyroidectomy	Yes	Not_examined	No/Unknown	13	0	No	No	No	No	2017	One primary only	Distant	Distant site(s)/node(s) involved	Distant
74	Male	White	42	PTC	Total_thyroidectomy	No/Unknown	Positive	No/Unknown	13	0	No	No	No	Yes	2017	One primary only	Distant	Distant site(s)/node(s) involved	Distant
80	Male	Black	75	FTC	Total_thyroidectomy	Yes	Positive	No/Unknown	14	0	Yes	No	Yes	Yes	2017	One primary only	Distant	Distant site(s)/node(s) involved	Distant
55	Female	Black	120	FTC	Total_thyroidectomy	No/Unknown	Positive	No/Unknown	15	0	No	No	No	No	2017	One primary only	Distant	Distant site(s)/node(s) involved	Distant
60	Male	White	70	PTC	Other	Yes	Not_examined	Yes	4	1	No	No	No	Yes	2017	One primary only	Distant	Distant site(s)/node(s) involved	Distant
65	Female	White	45	PTC	Total_thyroidectomy	No/Unknown	Positive	No/Unknown	14	0	No	No	No	No	2017	One primary only	Distant	Distant site(s)/node(s) involved	Distant
23	Male	White	49	PTC	Total_thyroidectomy	No/Unknown	Positive	No/Unknown	12	0	No	No	No	No	2017	One primary only	Distant	Distant site(s)/node(s) involved	Distant
9	Male	Black	20	PTC	Total_thyroidectomy	Yes	Positive	No/Unknown	14	0	No	No	No	No	2017	One primary only	Distant	Distant site(s)/node(s) involved	Distant
54	Male	White	38	PTC	Total_thyroidectomy	Yes	Positive	No/Unknown	35	0	No	No	No	Yes	2016	One primary only	Distant	Distant site(s)/node(s) involved	Distant
47	Male	R_Other	37	PTC	Total_thyroidectomy	Yes	Positive	No/Unknown	30	0	No	No	No	No	2016	One primary only	Distant	Distant site(s)/node(s) involved	Distant
39	Male	R_Other	65	PTC	Total_thyroidectomy	Yes	Positive	Yes	33	1	No	No	No	Yes	2016	One primary only	Distant	Distant site(s)/node(s) involved	Distant
63	Male	R_Other	50	PTC	Other	No/Unknown	Negtive	No/Unknown	33	0	No	No	No	Yes	2016	One primary only	Distant	Distant site(s)/node(s) involved	Distant
61	Female	White	11	PTC	Total_thyroidectomy	No/Unknown	Negtive	No/Unknown	25	1	No	No	No	No	2016	One primary only	Distant	Distant site(s)/node(s) involved	Distant
54	Female	White	11	FTC	Total_thyroidectomy	Yes	Positive	No/Unknown	28	0	Yes	No	No	No	2016	One primary only	Distant	Distant site(s)/node(s) involved	Distant
78	Female	White	31	PTC	Total_thyroidectomy	Yes	Positive	No/Unknown	32	0	No	No	No	No	2016	One primary only	Distant	Distant site(s)/node(s) involved	Distant
51	Male	R_Other	18	PTC	Total_thyroidectomy	No/Unknown	Positive	No/Unknown	22	0	Unknown	Unknown	Unknown	Unknown	2016	One primary only	Distant	Distant site(s)/node(s) involved	Distant
83	Female	R_Other	46	PTC	No	No/Unknown	Not_examined	Yes	19	0	Yes	No	Yes	Yes	2016	One primary only	Distant	Distant site(s)/node(s) involved	Distant
78	Male	R_Other	26	PTC	Total_thyroidectomy	No/Unknown	Positive	No/Unknown	29	1	No	No	No	No	2016	One primary only	Distant	Distant site(s)/node(s) involved	Distant
73	Male	R_Other	40	PTC	Total_thyroidectomy	Yes	Positive	No/Unknown	25	0	No	No	No	Yes	2016	1st of 2 or more primaries	Distant	Distant site(s)/node(s) involved	Distant
73	Female	Black	15	FTC	Total_thyroidectomy	Yes	Negtive	No/Unknown	27	0	Yes	No	No	No	2016	1st of 2 or more primaries	Distant	Distant site(s)/node(s) involved	Distant
58	Male	White	40	PTC	Total_thyroidectomy	Yes	Not_examined	No/Unknown	26	0	Yes	No	No	No	2016	One primary only	Distant	Distant site(s)/node(s) involved	Distant
67	Female	White	90	PTC	Total_thyroidectomy	No/Unknown	Positive	No/Unknown	24	0	No	No	No	No	2016	One primary only	Distant	Distant site(s)/node(s) involved	Distant
41	Male	R_Other	21	PTC	Total_thyroidectomy	Yes	Positive	No/Unknown	27	0	No	No	No	No	2016	One primary only	Distant	Distant site(s)/node(s) involved	Distant
58	Female	White	31	FTC	Total_thyroidectomy	Yes	Negtive	No/Unknown	24	0	Yes	No	No	No	2016	One primary only	Distant	Distant site(s)/node(s) involved	Distant
50	Male	White	12	PTC	Total_thyroidectomy	Yes	Positive	No/Unknown	2	1	No	Yes	No	Yes	2016	One primary only	Distant	Distant site(s)/node(s) involved	Distant
54	Male	White	44	PTC	No	Yes	Positive	Yes	5	1	No	No	No	Yes	2016	One primary only	Distant	Distant site(s)/node(s) involved	Distant
69	Female	White	65	PTC	Total_thyroidectomy	Yes	Positive	No/Unknown	25	0	No	No	No	Yes	2016	One primary only	Distant	Distant site(s)/node(s) involved	Distant
56	Female	R_Other	89	FTC	No	Yes	Not_examined	Yes	20	1	Yes	Yes	No	Yes	2016	One primary only	Distant	Distant site(s)/node(s) involved	Distant
65	Male	White	34	PTC	Total_thyroidectomy	Yes	Positive	No/Unknown	33	0	No	No	No	No	2016	One primary only	Distant	Distant site(s)/node(s) involved	Distant
51	Female	White	34	PTC	Total_thyroidectomy	Yes	Positive	No/Unknown	34	0	No	No	No	No	2016	One primary only	Distant	Distant site(s)/node(s) involved	Distant
85	Male	White	25	PTC	Total_thyroidectomy	Yes	Not_examined	No/Unknown	15	1	No	No	No	No	2016	One primary only	Distant	Distant site(s)/node(s) involved	Distant
64	Female	Black	20	PTC	Total_thyroidectomy	No/Unknown	Negtive	No/Unknown	18	1	Yes	No	No	No	2016	One primary only	Distant	Distant site(s)/node(s) involved	Distant
35	Female	White	14	PTC	Total_thyroidectomy	Yes	Positive	No/Unknown	3	0	No	No	No	No	2016	One primary only	Distant	Distant site(s)/node(s) involved	Distant
65	Male	White	37	PTC	Total_thyroidectomy	Yes	Positive	No/Unknown	35	0	No	No	No	No	2016	One primary only	Distant	Distant site(s)/node(s) involved	Distant
43	Male	White	10	PTC	Total_thyroidectomy	No/Unknown	Positive	No/Unknown	24	0	No	No	No	No	2016	One primary only	Distant	Distant site(s)/node(s) involved	Distant
83	Female	White	33	PTC	Other	No/Unknown	Negtive	No/Unknown	31	0	No	No	No	No	2016	One primary only	Distant	Distant site(s)/node(s) involved	Distant
27	Female	White	5	PTC	Total_thyroidectomy	Yes	Positive	No/Unknown	29	0	No	No	No	No	2016	One primary only	Distant	Distant site(s)/node(s) involved	Distant
36	Male	White	40	PTC	Total_thyroidectomy	Yes	Positive	No/Unknown	14	0	No	No	No	No	2016	One primary only	Distant	Distant site(s)/node(s) involved	Distant
45	Female	Black	13	PTC	No	No/Unknown	Not_examined	No/Unknown	33	0	No	No	No	No	2016	One primary only	Distant	Distant site(s)/node(s) involved	Distant
58	Female	Black	95	PTC	Total_thyroidectomy	Yes	Not_examined	No/Unknown	34	0	Yes	No	No	Yes	2016	One primary only	Distant	Distant site(s)/node(s) involved	Distant
64	Female	R_Other	25	PTC	Total_thyroidectomy	Yes	Positive	No/Unknown	32	0	No	No	No	No	2016	One primary only	Distant	Distant site(s)/node(s) involved	Distant
81	Male	White	50	PTC	Total_thyroidectomy	Yes	Not_examined	No/Unknown	20	1	No	No	No	Yes	2016	1st of 2 or more primaries	Distant	Distant site(s)/node(s) involved	Distant
63	Female	White	14	PTC	Total_thyroidectomy	Yes	Not_examined	No/Unknown	30	0	No	No	No	Yes	2016	One primary only	Distant	Distant site(s)/node(s) involved	Distant
59	Male	White	20	PTC	Other	Yes	Positive	No/Unknown	23	1	No	No	No	No	2016	One primary only	Distant	Distant site(s)/node(s) involved	Distant
73	Female	White	33	PTC	No	Yes	Positive	No/Unknown	27	1	No	No	No	Yes	2016	One primary only	Distant	Distant site(s)/node(s) involved	Distant
56	Male	White	44	PTC	Total_thyroidectomy	Yes	Positive	No/Unknown	25	0	No	No	No	No	2016	One primary only	Distant	Distant site(s)/node(s) involved	Distant
56	Female	White	75	FTC	Total_thyroidectomy	Yes	Not_examined	No/Unknown	10	1	Yes	No	No	No	2016	1st of 2 or more primaries	Distant	Distant site(s)/node(s) involved	Distant
59	Female	R_Other	37	PTC	Total_thyroidectomy	Yes	Not_examined	No/Unknown	33	0	No	No	No	No	2016	One primary only	Distant	Distant site(s)/node(s) involved	Distant
60	Female	R_Other	70	PTC	Total_thyroidectomy	Yes	Positive	No/Unknown	9	1	No	No	No	Yes	2016	One primary only	Distant	Distant site(s)/node(s) involved	Distant
64	Male	White	82	PTC	No	No/Unknown	Not_examined	No/Unknown	28	1	No	No	No	No	2016	One primary only	Distant	Distant site(s)/node(s) involved	Distant
39	Male	White	50	PTC	Total_thyroidectomy	Yes	Not_examined	No/Unknown	33	0	No	No	No	No	2016	One primary only	Distant	Distant site(s)/node(s) involved	Distant
60	Female	White	25	PTC	Total_thyroidectomy	Yes	Not_examined	No/Unknown	32	0	No	No	No	No	2016	One primary only	Distant	Distant site(s)/node(s) involved	Distant
75	Female	White	20	PTC	Total_thyroidectomy	Yes	Positive	No/Unknown	34	0	No	No	No	No	2016	One primary only	Distant	Distant site(s)/node(s) involved	Distant
52	Male	White	120	FTC	No	No/Unknown	Not_examined	No/Unknown	1	1	No	Yes	Yes	Yes	2016	One primary only	Distant	Distant site(s)/node(s) involved	Distant
74	Female	White	12	PTC	Total_thyroidectomy	Yes	Not_examined	No/Unknown	31	0	No	No	No	No	2016	One primary only	Distant	Distant site(s)/node(s) involved	Distant
66	Female	White	35	PTC	Total_thyroidectomy	Yes	Positive	No/Unknown	32	0	No	No	No	No	2016	One primary only	Distant	Distant site(s)/node(s) involved	Distant
46	Male	White	25	PTC	Total_thyroidectomy	Yes	Not_examined	No/Unknown	31	0	No	No	No	No	2016	One primary only	Distant	Distant site(s)/node(s) involved	Distant
79	Female	White	12	FTC	Total_thyroidectomy	No/Unknown	Negtive	No/Unknown	27	0	Yes	No	No	No	2016	One primary only	Distant	Distant site(s)/node(s) involved	Distant
29	Female	Black	24	PTC	Total_thyroidectomy	Yes	Positive	No/Unknown	26	0	No	No	No	No	2016	One primary only	Distant	Distant site(s)/node(s) involved	Distant
70	Male	White	3	PTC	Total_thyroidectomy	Yes	Negtive	No/Unknown	32	0	No	No	No	No	2016	1st of 2 or more primaries	Distant	Distant site(s)/node(s) involved	Distant
67	Female	White	25	PTC	Total_thyroidectomy	Yes	Positive	No/Unknown	24	0	No	No	No	No	2016	One primary only	Distant	Distant site(s)/node(s) involved	Distant
30	Male	White	20	PTC	Total_thyroidectomy	Yes	Positive	No/Unknown	30	0	No	No	No	No	2016	One primary only	Distant	Distant site(s)/node(s) involved	Distant
82	Female	White	55	PTC	Total_thyroidectomy	No/Unknown	Positive	No/Unknown	4	1	No	No	No	No	2016	One primary only	Distant	Distant site(s)/node(s) involved	Distant
68	Female	White	28	PTC	Total_thyroidectomy	Yes	Negtive	No/Unknown	35	0	Yes	No	No	No	2016	One primary only	Distant	Distant site(s)/node(s) involved	Distant
54	Female	White	34	FTC	No	No/Unknown	Not_examined	Yes	33	0	No	No	Yes	No	2016	1st of 2 or more primaries	Distant	Distant site(s)/node(s) involved	Distant
50	Female	White	32	PTC	Total_thyroidectomy	Yes	Positive	No/Unknown	33	0	No	No	No	Yes	2016	One primary only	Distant	Distant site(s)/node(s) involved	Distant
66	Male	R_Other	30	FTC	Total_thyroidectomy	Yes	Not_examined	No/Unknown	32	0	Yes	No	No	Yes	2016	One primary only	Distant	Distant site(s)/node(s) involved	Distant
82	Female	White	82	PTC	Total_thyroidectomy	Yes	Not_examined	No/Unknown	31	0	Yes	No	Yes	Yes	2016	1st of 2 or more primaries	Distant	Distant site(s)/node(s) involved	Distant
53	Female	White	41	PTC	Total_thyroidectomy	Yes	Positive	No/Unknown	30	0	No	No	No	Yes	2016	One primary only	Distant	Distant site(s)/node(s) involved	Distant
51	Female	White	57	PTC	Total_thyroidectomy	Yes	Negtive	No/Unknown	27	0	Yes	No	No	Yes	2016	One primary only	Distant	Distant site(s)/node(s) involved	Distant
33	Male	White	65	PTC	Total_thyroidectomy	Yes	Positive	No/Unknown	27	0	No	No	No	No	2016	One primary only	Distant	Distant site(s)/node(s) involved	Distant
14	Female	White	37	PTC	Total_thyroidectomy	Yes	Positive	No/Unknown	31	0	No	No	No	No	2016	One primary only	Distant	Distant site(s)/node(s) involved	Distant
69	Male	White	55	PTC	Total_thyroidectomy	Yes	Positive	No/Unknown	30	0	No	No	No	No	2016	One primary only	Distant	Distant site(s)/node(s) involved	Distant
72	Female	White	32	PTC	Total_thyroidectomy	No/Unknown	Not_examined	No/Unknown	1	1	No	No	No	No	2016	One primary only	Distant	Distant site(s)/node(s) involved	Distant
38	Female	White	25	PTC	Total_thyroidectomy	Yes	Positive	No/Unknown	35	0	No	No	No	No	2016	One primary only	Distant	Distant site(s)/node(s) involved	Distant
38	Male	White	12	PTC	Total_thyroidectomy	Yes	Positive	No/Unknown	26	0	No	No	No	No	2016	One primary only	Distant	Distant site(s)/node(s) involved	Distant
52	Male	R_Other	75	PTC	Total_thyroidectomy	Yes	Positive	No/Unknown	34	0	No	No	No	Yes	2016	One primary only	Distant	Distant site(s)/node(s) involved	Distant
27	Female	White	16	PTC	Total_thyroidectomy	No/Unknown	Positive	No/Unknown	8	0	No	No	No	No	2016	One primary only	Distant	Distant site(s)/node(s) involved	Distant
60	Female	Black	6	PTC	Other	No/Unknown	Not_examined	No/Unknown	28	0	Yes	No	No	No	2016	1st of 2 or more primaries	Distant	Distant site(s)/node(s) involved	Distant
39	Male	Black	61	PTC	Total_thyroidectomy	No/Unknown	Not_examined	No/Unknown	25	0	No	No	No	Yes	2016	One primary only	Distant	Distant site(s)/node(s) involved	Distant
70	Male	Black	80	PTC	Other	No/Unknown	Not_examined	No/Unknown	33	0	Yes	No	No	No	2016	One primary only	Distant	Distant site(s)/node(s) involved	Distant
80	Male	White	43	FTC	No	No/Unknown	Not_examined	No/Unknown	33	0	No	No	No	Yes	2016	One primary only	Distant	Distant site(s)/node(s) involved	Distant
12	Female	White	21	PTC	Total_thyroidectomy	Yes	Positive	No/Unknown	32	0	No	No	No	Yes	2016	One primary only	Distant	Distant site(s)/node(s) involved	Distant
53	Female	R_Other	23	PTC	Total_thyroidectomy	Yes	Positive	No/Unknown	27	0	Yes	No	No	Yes	2016	One primary only	Distant	Distant site(s)/node(s) involved	Distant
41	Male	White	80	PTC	Total_thyroidectomy	Yes	Positive	No/Unknown	35	0	Yes	No	No	Yes	2016	One primary only	Distant	Distant site(s)/node(s) involved	Distant
51	Female	White	80	PTC	Total_thyroidectomy	Yes	Positive	No/Unknown	28	0	No	No	No	Yes	2016	One primary only	Distant	Distant site(s)/node(s) involved	Distant
74	Female	R_Other	110	FTC	No	Yes	Not_examined	No/Unknown	27	0	No	No	No	Yes	2016	One primary only	Distant	Distant site(s)/node(s) involved	Distant
62	Female	R_Other	11	FTC	Total_thyroidectomy	Yes	Negtive	No/Unknown	23	0	Yes	No	No	No	2016	One primary only	Distant	Distant site(s)/node(s) involved	Distant
31	Male	R_Other	40	PTC	Total_thyroidectomy	Yes	Positive	No/Unknown	29	0	No	No	No	No	2016	One primary only	Distant	Distant site(s)/node(s) involved	Distant
25	Male	White	50	PTC	Total_thyroidectomy	Yes	Positive	No/Unknown	30	0	No	No	No	No	2016	1st of 2 or more primaries	Distant	Distant site(s)/node(s) involved	Distant
51	Male	White	35	PTC	Total_thyroidectomy	No/Unknown	Positive	No/Unknown	1	1	No	No	No	No	2016	One primary only	Distant	Distant site(s)/node(s) involved	Distant
68	Female	White	76	PTC	No	No/Unknown	Positive	Yes	2	1	Yes	No	Yes	No	2016	One primary only	Distant	Distant site(s)/node(s) involved	Distant
80	Female	Black	45	PTC	Total_thyroidectomy	Yes	Not_examined	No/Unknown	35	0	Yes	No	Yes	Yes	2016	One primary only	Distant	Distant site(s)/node(s) involved	Distant
35	Male	R_Other	33	PTC	Total_thyroidectomy	Yes	Positive	No/Unknown	35	0	No	No	No	No	2016	One primary only	Distant	Distant site(s)/node(s) involved	Distant
40	Male	White	64	FTC	Total_thyroidectomy	No/Unknown	Negtive	Yes	7	1	Yes	Yes	No	Yes	2016	One primary only	Distant	Distant site(s)/node(s) involved	Distant
68	Male	R_Other	10	PTC	Total_thyroidectomy	No/Unknown	Positive	No/Unknown	31	0	No	No	No	No	2016	One primary only	Distant	Distant site(s)/node(s) involved	Distant
60	Male	White	2	PTC	Total_thyroidectomy	No/Unknown	Positive	No/Unknown	21	1	Yes	No	No	No	2016	One primary only	Distant	Distant site(s)/node(s) involved	Distant
33	Female	R_Other	65	PTC	Total_thyroidectomy	No/Unknown	Positive	No/Unknown	35	0	No	No	No	Yes	2016	One primary only	Distant	Distant site(s)/node(s) involved	Distant
59	Male	R_Other	38	PTC	Total_thyroidectomy	No/Unknown	Negtive	No/Unknown	29	1	Yes	No	No	No	2016	One primary only	Distant	Distant site(s)/node(s) involved	Distant
29	Male	White	15	PTC	Total_thyroidectomy	Yes	Positive	No/Unknown	30	0	No	No	No	No	2016	One primary only	Distant	Distant site(s)/node(s) involved	Distant
80	Male	White	16	PTC	Total_thyroidectomy	Yes	Negtive	No/Unknown	35	0	No	No	No	Yes	2016	One primary only	Distant	Distant site(s)/node(s) involved	Distant
62	Female	R_Other	10	PTC	Total_thyroidectomy	No/Unknown	Positive	No/Unknown	30	0	No	No	No	No	2016	One primary only	Distant	Distant site(s)/node(s) involved	Distant
77	Female	R_Other	70	PTC	Total_thyroidectomy	Yes	Positive	No/Unknown	32	0	Yes	No	No	Yes	2016	One primary only	Distant	Distant site(s)/node(s) involved	Distant
68	Female	R_Other	10	PTC	Total_thyroidectomy	Yes	Negtive	No/Unknown	29	0	Yes	No	No	No	2016	One primary only	Distant	Distant site(s)/node(s) involved	Distant
51	Female	R_Other	50	FTC	No	Yes	Not_examined	No/Unknown	16	1	Yes	No	No	No	2016	One primary only	Distant	Distant site(s)/node(s) involved	Distant
77	Female	White	22	PTC	Total_thyroidectomy	No/Unknown	Negtive	No/Unknown	25	0	No	No	No	No	2016	One primary only	Distant	Distant site(s)/node(s) involved	Distant
71	Female	White	46	PTC	Total_thyroidectomy	No/Unknown	Positive	No/Unknown	33	0	No	No	No	No	2016	One primary only	Distant	Distant site(s)/node(s) involved	Distant
72	Female	White	35	PTC	Other	Yes	Not_examined	No/Unknown	25	0	No	No	No	Yes	2016	1st of 2 or more primaries	Distant	Distant site(s)/node(s) involved	Distant
29	Female	White	37	PTC	Total_thyroidectomy	Yes	Positive	No/Unknown	10	0	No	No	No	Yes	2016	One primary only	Distant	Distant site(s)/node(s) involved	Distant
88	Female	White	79	PTC	Total_thyroidectomy	No/Unknown	Positive	No/Unknown	9	1	No	No	No	No	2016	One primary only	Distant	Distant site(s)/node(s) involved	Distant
59	Female	White	17	PTC	Total_thyroidectomy	No/Unknown	Positive	No/Unknown	28	0	No	No	No	No	2016	One primary only	Distant	Distant site(s)/node(s) involved	Distant
65	Male	White	40	PTC	Total_thyroidectomy	Yes	Positive	No/Unknown	9	1	No	No	No	No	2016	One primary only	Distant	Distant site(s)/node(s) involved	Distant
57	Female	White	35	PTC	Total_thyroidectomy	No/Unknown	Positive	No/Unknown	23	0	No	No	No	No	2016	One primary only	Distant	Distant site(s)/node(s) involved	Distant
28	Male	R_Other	10	PTC	Total_thyroidectomy	Yes	Positive	No/Unknown	28	0	No	No	No	No	2016	One primary only	Distant	Distant site(s)/node(s) involved	Distant
71	Female	White	14	PTC	Total_thyroidectomy	No/Unknown	Negtive	No/Unknown	24	0	No	No	No	No	2016	One primary only	Distant	Distant site(s)/node(s) involved	Distant
62	Male	White	44	PTC	Total_thyroidectomy	Yes	Positive	No/Unknown	33	0	No	No	No	Yes	2016	One primary only	Distant	Distant site(s)/node(s) involved	Distant
62	Male	R_Other	18	FTC	Total_thyroidectomy	Yes	Positive	No/Unknown	28	0	Yes	No	No	Yes	2016	One primary only	Distant	Distant site(s)/node(s) involved	Distant
84	Female	R_Other	29	PTC	Total_thyroidectomy	No/Unknown	Not_examined	No/Unknown	27	0	Yes	No	No	No	2016	One primary only	Distant	Distant site(s)/node(s) involved	Distant
67	Male	White	76	PTC	Total_thyroidectomy	No/Unknown	Positive	No/Unknown	29	0	No	No	No	Yes	2016	1st of 2 or more primaries	Distant	Distant site(s)/node(s) involved	Distant
78	Female	R_Other	13	PTC	Total_thyroidectomy	No/Unknown	Positive	No/Unknown	28	0	No	No	No	No	2016	One primary only	Distant	Distant site(s)/node(s) involved	Distant
57	Male	White	20	PTC	Total_thyroidectomy	No/Unknown	Positive	No/Unknown	24	0	No	No	No	No	2016	One primary only	Distant	Distant site(s)/node(s) involved	Distant
70	Male	White	25	PTC	Total_thyroidectomy	Yes	Negtive	Yes	19	1	No	No	No	No	2016	1st of 2 or more primaries	Distant	Distant site(s)/node(s) involved	Distant
20	Female	White	60	PTC	Total_thyroidectomy	Yes	Positive	No/Unknown	25	0	No	No	No	Yes	2016	One primary only	Distant	Distant site(s)/node(s) involved	Distant
79	Female	White	88	PTC	No	Yes	Negtive	Yes	3	1	No	No	No	Yes	2016	One primary only	Distant	Distant site(s)/node(s) involved	Distant
74	Male	R_Other	52	PTC	No	No/Unknown	Not_examined	No/Unknown	27	1	No	Yes	No	Yes	2016	One primary only	Distant	Distant site(s)/node(s) involved	Distant
42	Female	White	40	PTC	Total_thyroidectomy	No/Unknown	Positive	No/Unknown	32	0	No	No	No	No	2016	One primary only	Distant	Distant site(s)/node(s) involved	Distant
70	Female	White	25	PTC	Total_thyroidectomy	Yes	Positive	No/Unknown	26	1	No	No	No	Yes	2016	One primary only	Distant	Distant site(s)/node(s) involved	Distant
55	Male	White	15	PTC	Total_thyroidectomy	Yes	Negtive	No/Unknown	28	0	No	No	No	Yes	2016	1st of 2 or more primaries	Distant	Distant site(s)/node(s) involved	Distant
69	Male	White	60	PTC	Total_thyroidectomy	Yes	Positive	No/Unknown	34	0	Yes	No	No	Yes	2016	One primary only	Distant	Distant site(s)/node(s) involved	Distant
74	Female	R_Other	25	PTC	Total_thyroidectomy	Yes	Positive	No/Unknown	27	0	No	No	No	Yes	2016	One primary only	Distant	Distant site(s)/node(s) involved	Distant
63	Male	White	140	FTC	Total_thyroidectomy	No/Unknown	Positive	Yes	5	1	No	No	No	Yes	2016	One primary only	Distant	Distant site(s)/node(s) involved	Distant
69	Female	White	42	FTC	Total_thyroidectomy	Yes	Not_examined	No/Unknown	3	1	Yes	No	Yes	No	2016	1st of 2 or more primaries	Distant	Distant site(s)/node(s) involved	Distant
88	Female	White	12	FTC	Total_thyroidectomy	Yes	Negtive	No/Unknown	21	0	Yes	No	No	No	2016	One primary only	Distant	Distant site(s)/node(s) involved	Distant
25	Male	White	80	PTC	Total_thyroidectomy	Yes	Positive	No/Unknown	32	0	No	No	No	Yes	2016	One primary only	Distant	Distant site(s)/node(s) involved	Distant
47	Female	White	13	PTC	Total_thyroidectomy	Yes	Positive	No/Unknown	35	0	No	Yes	No	No	2016	One primary only	Distant	Distant site(s)/node(s) involved	Distant
46	Female	White	3	PTC	Total_thyroidectomy	No/Unknown	Not_examined	No/Unknown	9	0	No	No	No	No	2016	One primary only	Distant	Distant site(s)/node(s) involved	Distant
75	Female	White	55	PTC	Total_thyroidectomy	Yes	Positive	No/Unknown	33	0	No	No	No	No	2016	One primary only	Distant	Distant site(s)/node(s) involved	Distant
59	Male	White	41	PTC	Total_thyroidectomy	Yes	Positive	No/Unknown	30	0	Yes	No	No	Yes	2016	One primary only	Distant	Distant site(s)/node(s) involved	Distant
85	Female	White	70	PTC	Total_thyroidectomy	Yes	Positive	No/Unknown	15	0	No	No	No	No	2016	One primary only	Distant	Distant site(s)/node(s) involved	Distant
52	Female	White	25	PTC	Total_thyroidectomy	Yes	Positive	No/Unknown	29	0	No	No	No	Yes	2016	One primary only	Distant	Distant site(s)/node(s) involved	Distant
38	Female	Black	7	PTC	Total_thyroidectomy	No/Unknown	Positive	No/Unknown	32	0	No	No	No	Yes	2016	One primary only	Distant	Distant site(s)/node(s) involved	Distant
77	Male	White	28	PTC	Total_thyroidectomy	Yes	Positive	No/Unknown	30	0	No	Yes	No	Yes	2016	One primary only	Distant	Distant site(s)/node(s) involved	Distant
42	Male	White	35	PTC	Total_thyroidectomy	Yes	Positive	No/Unknown	32	0	Yes	No	No	No	2016	One primary only	Distant	Distant site(s)/node(s) involved	Distant
59	Female	White	85	PTC	Total_thyroidectomy	Yes	Positive	No/Unknown	10	0	No	No	No	No	2016	One primary only	Distant	Distant site(s)/node(s) involved	Distant
68	Female	White	20	FTC	Total_thyroidectomy	Yes	Negtive	No/Unknown	29	0	No	No	No	Yes	2016	One primary only	Distant	Distant site(s)/node(s) involved	Distant
65	Female	White	50	FTC	Total_thyroidectomy	Yes	Negtive	No/Unknown	27	0	Yes	No	Yes	Yes	2016	One primary only	Distant	Distant site(s)/node(s) involved	Distant
47	Female	R_Other	35	PTC	Other	Yes	Positive	No/Unknown	30	0	No	No	No	No	2016	One primary only	Distant	Distant site(s)/node(s) involved	Distant
84	Male	White	34	PTC	No	Yes	Not_examined	No/Unknown	24	1	No	No	No	No	2016	1st of 2 or more primaries	Distant	Distant site(s)/node(s) involved	Distant
86	Female	White	30	PTC	Total_thyroidectomy	No/Unknown	Not_examined	No/Unknown	2	1	No	No	No	No	2016	One primary only	Distant	Distant site(s)/node(s) involved	Distant
59	Female	White	42	PTC	Total_thyroidectomy	Yes	Positive	No/Unknown	28	0	No	No	No	No	2016	One primary only	Distant	Distant site(s)/node(s) involved	Distant
50	Male	White	30	PTC	Total_thyroidectomy	No/Unknown	Positive	Yes	20	1	Unknown	No	No	Yes	2016	One primary only	Distant	Distant site(s)/node(s) involved	Distant
66	Female	White	24	PTC	Total_thyroidectomy	No/Unknown	Positive	No/Unknown	29	0	No	No	No	No	2016	One primary only	Distant	Distant site(s)/node(s) involved	Distant
39	Female	White	13	PTC	Total_thyroidectomy	Yes	Positive	No/Unknown	28	0	No	No	No	No	2016	One primary only	Distant	Distant site(s)/node(s) involved	Distant
66	Female	R_Other	44	PTC	No	No/Unknown	Positive	No/Unknown	7	1	Unknown	Unknown	Yes	Yes	2016	One primary only	Distant	Distant site(s)/node(s) involved	Distant
68	Male	White	48	PTC	Total_thyroidectomy	No/Unknown	Negtive	No/Unknown	25	0	No	No	No	No	2016	One primary only	Distant	Distant site(s)/node(s) involved	Distant
64	Female	R_Other	58	PTC	Total_thyroidectomy	Yes	Positive	No/Unknown	30	0	No	No	No	Yes	2016	One primary only	Distant	Distant site(s)/node(s) involved	Distant
80	Male	White	21	PTC	Total_thyroidectomy	Yes	Not_examined	No/Unknown	26	0	No	No	No	No	2016	One primary only	Distant	Distant site(s)/node(s) involved	Distant
69	Female	White	36	PTC	No	No/Unknown	Not_examined	No/Unknown	30	0	No	No	No	Yes	2016	One primary only	Distant	Distant site(s)/node(s) involved	Distant
48	Female	White	20	PTC	Total_thyroidectomy	Yes	Positive	No/Unknown	24	0	No	No	No	Yes	2016	One primary only	Distant	Distant site(s)/node(s) involved	Distant
51	Female	White	15	PTC	Total_thyroidectomy	Yes	Not_examined	No/Unknown	27	0	No	No	No	No	2016	One primary only	Distant	Distant site(s)/node(s) involved	Distant
55	Male	White	21	PTC	Total_thyroidectomy	Yes	Positive	No/Unknown	29	0	No	No	No	No	2016	One primary only	Distant	Distant site(s)/node(s) involved	Distant
25	Female	White	13	PTC	Total_thyroidectomy	No/Unknown	Positive	No/Unknown	14	0	No	No	No	No	2016	One primary only	Distant	Distant site(s)/node(s) involved	Distant
65	Female	White	40	PTC	No	Yes	Not_examined	No/Unknown	1	1	Yes	Yes	No	No	2016	One primary only	Distant	Distant site(s)/node(s) involved	Distant
37	Female	White	40	PTC	Total_thyroidectomy	Yes	Positive	No/Unknown	27	0	No	No	Yes	No	2016	One primary only	Distant	Distant site(s)/node(s) involved	Distant
65	Female	Black	80	FTC	Total_thyroidectomy	No/Unknown	Negtive	No/Unknown	8	1	Yes	No	No	No	2016	One primary only	Distant	Distant site(s)/node(s) involved	Distant
71	Female	White	27	PTC	Total_thyroidectomy	Yes	Not_examined	No/Unknown	22	0	Yes	No	No	Yes	2016	One primary only	Distant	Distant site(s)/node(s) involved	Distant
32	Male	White	110	PTC	Total_thyroidectomy	Yes	Positive	Yes	25	0	No	No	No	Yes	2016	One primary only	Distant	Distant site(s)/node(s) involved	Distant
67	Female	R_Other	33	PTC	Total_thyroidectomy	Yes	Positive	No/Unknown	25	0	No	No	No	No	2016	One primary only	Distant	Distant site(s)/node(s) involved	Distant
49	Male	White	59	PTC	Total_thyroidectomy	Yes	Positive	No/Unknown	27	0	No	No	No	No	2016	One primary only	Distant	Distant site(s)/node(s) involved	Distant
48	Female	White	45	PTC	Other	Yes	Negtive	Yes	7	1	No	No	No	No	2016	One primary only	Distant	Distant site(s)/node(s) involved	Distant
46	Male	Black	75	PTC	Total_thyroidectomy	Yes	Positive	No/Unknown	26	0	No	No	No	No	2016	One primary only	Distant	Distant site(s)/node(s) involved	Distant
52	Female	White	33	PTC	Total_thyroidectomy	Yes	Positive	No/Unknown	24	0	No	No	No	No	2016	One primary only	Distant	Distant site(s)/node(s) involved	Distant
66	Male	White	26	PTC	Total_thyroidectomy	Yes	Positive	No/Unknown	25	0	No	No	No	No	2016	One primary only	Distant	Distant site(s)/node(s) involved	Distant
49	Female	R_Other	11	PTC	Total_thyroidectomy	Yes	Positive	No/Unknown	30	0	No	No	No	No	2016	One primary only	Distant	Distant site(s)/node(s) involved	Distant
68	Female	White	28	PTC	Total_thyroidectomy	No/Unknown	Not_examined	No/Unknown	24	0	No	No	No	No	2016	One primary only	Distant	Distant site(s)/node(s) involved	Distant
29	Male	White	63	PTC	Total_thyroidectomy	Yes	Positive	No/Unknown	28	0	No	No	No	Yes	2016	One primary only	Distant	Distant site(s)/node(s) involved	Distant
61	Male	White	15	FTC	No	No/Unknown	Not_examined	No/Unknown	4	1	Yes	No	No	No	2016	One primary only	Distant	Distant site(s)/node(s) involved	Distant
73	Female	White	90	FTC	Total_thyroidectomy	Yes	Positive	No/Unknown	20	1	Yes	No	Yes	No	2016	One primary only	Distant	Distant site(s)/node(s) involved	Distant
69	Female	Black	3	PTC	Total_thyroidectomy	Yes	Positive	No/Unknown	30	0	No	No	No	Yes	2016	1st of 2 or more primaries	Distant	Distant site(s)/node(s) involved	Distant
69	Male	White	25	PTC	Total_thyroidectomy	No/Unknown	Positive	No/Unknown	35	0	No	No	No	Yes	2016	One primary only	Distant	Distant site(s)/node(s) involved	Distant
74	Female	White	47	PTC	No	Yes	Positive	No/Unknown	5	1	Yes	No	Yes	Yes	2016	One primary only	Distant	Distant site(s)/node(s) involved	Distant
41	Female	Black	16	FTC	Total_thyroidectomy	Yes	Negtive	No/Unknown	27	0	Yes	No	No	No	2016	One primary only	Distant	Distant site(s)/node(s) involved	Distant
58	Male	White	25	FTC	Total_thyroidectomy	Yes	Not_examined	No/Unknown	34	0	Yes	No	No	No	2016	One primary only	Distant	Distant site(s)/node(s) involved	Distant
74	Male	White	36	PTC	Total_thyroidectomy	Yes	Positive	No/Unknown	30	0	No	No	Yes	Yes	2016	One primary only	Distant	Distant site(s)/node(s) involved	Distant
41	Male	White	35	PTC	Total_thyroidectomy	No/Unknown	Positive	No/Unknown	32	0	No	No	No	No	2016	One primary only	Distant	Distant site(s)/node(s) involved	Distant
61	Male	White	100	PTC	Total_thyroidectomy	Yes	Not_examined	No/Unknown	18	1	Yes	No	No	Yes	2016	One primary only	Distant	Distant site(s)/node(s) involved	Distant
57	Female	White	4	PTC	Total_thyroidectomy	Yes	Negtive	No/Unknown	34	0	No	No	No	No	2016	One primary only	Distant	Distant site(s)/node(s) involved	Distant
79	Male	White	46	PTC	Total_thyroidectomy	Yes	Negtive	No/Unknown	30	0	No	No	No	Yes	2016	One primary only	Distant	Distant site(s)/node(s) involved	Distant
63	Male	White	25	PTC	Total_thyroidectomy	No/Unknown	Positive	No/Unknown	26	0	No	No	No	No	2016	One primary only	Distant	Distant site(s)/node(s) involved	Distant
37	Male	White	38	PTC	Total_thyroidectomy	Yes	Positive	No/Unknown	22	0	No	Yes	No	Yes	2016	One primary only	Distant	Distant site(s)/node(s) involved	Distant
52	Male	White	24	PTC	Total_thyroidectomy	Yes	Positive	No/Unknown	33	0	No	No	No	Yes	2016	One primary only	Distant	Distant site(s)/node(s) involved	Distant
58	Male	White	27	PTC	Total_thyroidectomy	Yes	Negtive	No/Unknown	26	0	Yes	No	No	No	2016	One primary only	Distant	Distant site(s)/node(s) involved	Distant
60	Male	White	25	PTC	Total_thyroidectomy	Yes	Positive	No/Unknown	31	0	Yes	No	No	Yes	2016	One primary only	Distant	Distant site(s)/node(s) involved	Distant
60	Female	White	7	PTC	Total_thyroidectomy	No/Unknown	Positive	No/Unknown	31	0	No	No	No	No	2016	One primary only	Distant	Distant site(s)/node(s) involved	Distant
9	Male	R_Other	45	PTC	Total_thyroidectomy	No/Unknown	Positive	No/Unknown	26	0	No	No	No	No	2016	One primary only	Distant	Distant site(s)/node(s) involved	Distant
37	Male	White	3	PTC	Total_thyroidectomy	Yes	Negtive	No/Unknown	6	0	No	No	No	No	2016	One primary only	Distant	Distant site(s)/node(s) involved	Distant
26	Female	White	10	PTC	Total_thyroidectomy	Yes	Positive	No/Unknown	24	0	No	No	No	No	2016	One primary only	Distant	Distant site(s)/node(s) involved	Distant
63	Male	White	25	PTC	Total_thyroidectomy	Yes	Positive	No/Unknown	34	0	No	No	No	No	2016	One primary only	Distant	Distant site(s)/node(s) involved	Distant
39	Male	White	35	PTC	Total_thyroidectomy	Yes	Positive	No/Unknown	31	0	No	No	No	Yes	2016	One primary only	Distant	Distant site(s)/node(s) involved	Distant
61	Male	White	49	PTC	No	No/Unknown	Not_examined	No/Unknown	1	0	No	No	No	Yes	2016	One primary only	Distant	Distant site(s)/node(s) involved	Distant
66	Male	White	60	PTC	Total_thyroidectomy	Yes	Positive	Yes	9	1	No	No	No	No	2016	One primary only	Distant	Distant site(s)/node(s) involved	Distant
65	Male	White	24	PTC	Total_thyroidectomy	Yes	Positive	No/Unknown	25	0	No	No	No	No	2016	One primary only	Distant	Distant site(s)/node(s) involved	Distant
52	Female	White	46	FTC	Total_thyroidectomy	No/Unknown	Negtive	No/Unknown	26	0	No	No	No	No	2016	One primary only	Distant	Distant site(s)/node(s) involved	Distant
29	Male	White	12	PTC	Total_thyroidectomy	Yes	Positive	No/Unknown	31	0	No	No	No	No	2016	One primary only	Distant	Distant site(s)/node(s) involved	Distant
15	Female	White	26	PTC	Total_thyroidectomy	Yes	Positive	No/Unknown	25	0	No	No	No	Yes	2016	One primary only	Distant	Distant site(s)/node(s) involved	Distant
57	Male	White	30	PTC	Total_thyroidectomy	Yes	Not_examined	No/Unknown	28	0	No	No	No	No	2016	One primary only	Distant	Distant site(s)/node(s) involved	Distant
77	Female	White	56	PTC	Other	No/Unknown	Not_examined	No/Unknown	40	0	No	No	No	No	2015	One primary only	Distant	Distant site(s)/node(s) involved	Distant
52	Female	R_Other	40	PTC	Total_thyroidectomy	Yes	Positive	No/Unknown	41	0	No	No	No	No	2015	One primary only	Distant	Distant site(s)/node(s) involved	Distant
84	Female	R_Other	102	PTC	Total_thyroidectomy	No/Unknown	Positive	No/Unknown	2	1	Yes	No	No	Yes	2015	One primary only	Distant	Distant site(s)/node(s) involved	Distant
47	Female	R_Other	55	PTC	Total_thyroidectomy	Yes	Positive	No/Unknown	40	0	No	No	No	No	2015	1st of 2 or more primaries	Distant	Distant site(s)/node(s) involved	Distant
29	Female	White	35	PTC	Total_thyroidectomy	No/Unknown	Positive	No/Unknown	40	0	No	No	No	No	2015	One primary only	Distant	Distant site(s)/node(s) involved	Distant
75	Female	R_Other	30	FTC	Total_thyroidectomy	Yes	Negtive	No/Unknown	12	0	No	No	No	Yes	2015	One primary only	Distant	Distant site(s)/node(s) involved	Distant
77	Female	White	83	FTC	Total_thyroidectomy	Yes	Not_examined	No/Unknown	38	0	Yes	No	No	No	2015	One primary only	Distant	Distant site(s)/node(s) involved	Distant
64	Female	White	48	PTC	Total_thyroidectomy	Yes	Positive	Yes	12	1	No	No	No	Yes	2015	One primary only	Distant	Distant site(s)/node(s) involved	Distant
49	Male	R_Other	70	PTC	Total_thyroidectomy	Yes	Positive	No/Unknown	34	0	No	No	No	No	2015	One primary only	Distant	Distant site(s)/node(s) involved	Distant
60	Male	R_Other	9	PTC	Total_thyroidectomy	Yes	Positive	No/Unknown	39	0	No	No	No	No	2015	One primary only	Distant	Distant site(s)/node(s) involved	Distant
29	Female	White	12	PTC	Total_thyroidectomy	Yes	Positive	No/Unknown	13	0	No	No	No	No	2015	One primary only	Distant	Distant site(s)/node(s) involved	Distant
58	Female	Black	20	FTC	Total_thyroidectomy	Yes	Not_examined	No/Unknown	27	0	Yes	No	No	No	2015	One primary only	Distant	Distant site(s)/node(s) involved	Distant
62	Male	White	30	PTC	Total_thyroidectomy	Yes	Positive	No/Unknown	41	0	No	No	No	No	2015	One primary only	Distant	Distant site(s)/node(s) involved	Distant
52	Female	White	10	PTC	Total_thyroidectomy	Yes	Positive	No/Unknown	47	0	No	No	No	No	2015	1st of 2 or more primaries	Distant	Distant site(s)/node(s) involved	Distant
74	Female	White	110	PTC	Total_thyroidectomy	Yes	Positive	Yes	17	1	No	No	No	No	2015	One primary only	Distant	Distant site(s)/node(s) involved	Distant
50	Female	White	16	PTC	Total_thyroidectomy	Yes	Positive	No/Unknown	6	0	No	No	No	No	2015	One primary only	Distant	Distant site(s)/node(s) involved	Distant
39	Male	White	35	PTC	Total_thyroidectomy	Yes	Positive	No/Unknown	46	0	No	No	No	No	2015	One primary only	Distant	Distant site(s)/node(s) involved	Distant
56	Male	White	77	PTC	Total_thyroidectomy	Yes	Negtive	No/Unknown	38	0	Yes	No	No	No	2015	One primary only	Distant	Distant site(s)/node(s) involved	Distant
50	Female	White	30	PTC	Total_thyroidectomy	Yes	Positive	No/Unknown	9	0	No	No	No	No	2015	One primary only	Distant	Distant site(s)/node(s) involved	Distant
87	Male	White	74	PTC	No	Yes	Not_examined	Yes	26	1	No	No	No	No	2015	One primary only	Distant	Distant site(s)/node(s) involved	Distant
39	Female	White	20	PTC	Total_thyroidectomy	Yes	Positive	No/Unknown	4	0	No	No	No	No	2015	One primary only	Distant	Distant site(s)/node(s) involved	Distant
63	Female	White	30	PTC	Total_thyroidectomy	Yes	Positive	No/Unknown	47	0	No	No	No	No	2015	One primary only	Distant	Distant site(s)/node(s) involved	Distant
46	Male	White	7	PTC	Total_thyroidectomy	Yes	Positive	No/Unknown	45	0	No	No	No	No	2015	One primary only	Distant	Distant site(s)/node(s) involved	Distant
31	Female	White	18	PTC	Total_thyroidectomy	Yes	Not_examined	No/Unknown	17	0	No	No	No	No	2015	One primary only	Distant	Distant site(s)/node(s) involved	Distant
58	Female	White	17	PTC	Total_thyroidectomy	Yes	Not_examined	No/Unknown	42	0	No	No	No	Yes	2015	One primary only	Distant	Distant site(s)/node(s) involved	Distant
48	Female	White	50	PTC	Total_thyroidectomy	Yes	Positive	No/Unknown	43	0	No	No	No	No	2015	One primary only	Distant	Distant site(s)/node(s) involved	Distant
46	Female	Black	78	FTC	Total_thyroidectomy	Yes	Not_examined	No/Unknown	38	0	Yes	No	No	No	2015	One primary only	Distant	Distant site(s)/node(s) involved	Distant
55	Male	White	75	PTC	Total_thyroidectomy	Yes	Positive	No/Unknown	42	0	No	No	No	No	2015	One primary only	Distant	Distant site(s)/node(s) involved	Distant
43	Female	White	70	FTC	Total_thyroidectomy	No/Unknown	Not_examined	No/Unknown	45	0	No	No	No	No	2015	One primary only	Distant	Distant site(s)/node(s) involved	Distant
58	Female	White	15	PTC	Total_thyroidectomy	Yes	Positive	No/Unknown	18	0	No	No	No	Yes	2015	One primary only	Distant	Distant site(s)/node(s) involved	Distant
60	Female	Black	13	PTC	No	Yes	Not_examined	No/Unknown	43	0	No	No	No	Yes	2015	One primary only	Distant	Distant site(s)/node(s) involved	Distant
93	Female	Black	27	PTC	No	Yes	Not_examined	No/Unknown	6	1	Yes	No	No	No	2015	One primary only	Distant	Distant site(s)/node(s) involved	Distant
32	Female	White	24	PTC	Total_thyroidectomy	Yes	Positive	No/Unknown	36	0	No	No	No	No	2015	One primary only	Distant	Distant site(s)/node(s) involved	Distant
63	Female	R_Other	13	PTC	Total_thyroidectomy	Yes	Negtive	No/Unknown	47	0	Yes	No	No	No	2015	One primary only	Distant	Distant site(s)/node(s) involved	Distant
52	Male	R_Other	49	PTC	Total_thyroidectomy	Yes	Positive	No/Unknown	43	0	Yes	No	No	No	2015	One primary only	Distant	Distant site(s)/node(s) involved	Distant
39	Female	White	11	PTC	Total_thyroidectomy	Yes	Positive	No/Unknown	39	0	No	No	No	No	2015	One primary only	Distant	Distant site(s)/node(s) involved	Distant
31	Female	White	20	PTC	Total_thyroidectomy	Yes	Positive	No/Unknown	38	0	No	No	No	No	2015	One primary only	Distant	Distant site(s)/node(s) involved	Distant
66	Female	R_Other	63	PTC	No	No/Unknown	Positive	No/Unknown	3	1	Yes	No	No	Yes	2015	One primary only	Distant	Distant site(s)/node(s) involved	Distant
63	Female	R_Other	41	PTC	Total_thyroidectomy	Yes	Positive	No/Unknown	37	0	No	No	No	Yes	2015	One primary only	Distant	Distant site(s)/node(s) involved	Distant
19	Female	R_Other	43	PTC	Total_thyroidectomy	Yes	Negtive	No/Unknown	43	0	No	No	No	No	2015	One primary only	Distant	Distant site(s)/node(s) involved	Distant
31	Male	White	58	PTC	Total_thyroidectomy	Yes	Positive	No/Unknown	39	0	No	No	No	Yes	2015	One primary only	Distant	Distant site(s)/node(s) involved	Distant
63	Male	White	680	PTC	No	No/Unknown	Not_examined	No/Unknown	6	1	Unknown	Unknown	Unknown	Unknown	2015	1st of 2 or more primaries	Distant	Distant site(s)/node(s) involved	Distant
79	Female	White	55	FTC	Total_thyroidectomy	Yes	Negtive	No/Unknown	46	0	No	No	Yes	No	2015	1st of 2 or more primaries	Distant	Distant site(s)/node(s) involved	Distant
60	Female	White	8	PTC	Total_thyroidectomy	No/Unknown	Positive	No/Unknown	36	0	No	No	No	No	2015	One primary only	Distant	Distant site(s)/node(s) involved	Distant
82	Male	White	12	PTC	No	No/Unknown	Not_examined	No/Unknown	1	1	No	No	No	Yes	2015	One primary only	Distant	Distant site(s)/node(s) involved	Distant
39	Male	White	7	PTC	Total_thyroidectomy	Yes	Positive	No/Unknown	40	0	No	No	No	No	2015	One primary only	Distant	Distant site(s)/node(s) involved	Distant
56	Female	White	62	PTC	Total_thyroidectomy	Yes	Positive	No/Unknown	12	0	No	No	No	No	2015	One primary only	Distant	Distant site(s)/node(s) involved	Distant
42	Male	White	18	PTC	Total_thyroidectomy	Yes	Positive	No/Unknown	42	0	No	No	No	No	2015	One primary only	Distant	Distant site(s)/node(s) involved	Distant
12	Male	White	55	PTC	Total_thyroidectomy	Yes	Positive	No/Unknown	41	0	No	No	No	Yes	2015	One primary only	Distant	Distant site(s)/node(s) involved	Distant
80	Female	White	63	FTC	No	No/Unknown	Not_examined	No/Unknown	6	1	Yes	No	Yes	Yes	2015	One primary only	Distant	Distant site(s)/node(s) involved	Distant
40	Male	R_Other	25	PTC	Total_thyroidectomy	No/Unknown	Positive	No/Unknown	41	0	No	No	No	Yes	2015	One primary only	Distant	Distant site(s)/node(s) involved	Distant
70	Female	White	56	PTC	No	Yes	Not_examined	No/Unknown	31	1	No	No	No	No	2015	One primary only	Distant	Distant site(s)/node(s) involved	Distant
62	Male	White	5	PTC	Total_thyroidectomy	Yes	Not_examined	No/Unknown	36	0	No	No	No	No	2015	One primary only	Distant	Distant site(s)/node(s) involved	Distant
81	Male	White	70	PTC	Total_thyroidectomy	No/Unknown	Not_examined	No/Unknown	39	0	No	No	No	No	2015	One primary only	Distant	Distant site(s)/node(s) involved	Distant
51	Female	White	32	PTC	Total_thyroidectomy	Yes	Positive	No/Unknown	47	0	No	No	No	No	2015	One primary only	Distant	Distant site(s)/node(s) involved	Distant
53	Female	R_Other	100	PTC	Total_thyroidectomy	Yes	Positive	No/Unknown	45	0	No	No	No	No	2015	One primary only	Distant	Distant site(s)/node(s) involved	Distant
67	Male	White	60	PTC	Total_thyroidectomy	Yes	Positive	No/Unknown	42	0	No	No	No	No	2015	One primary only	Distant	Distant site(s)/node(s) involved	Distant
82	Female	White	15	PTC	Total_thyroidectomy	Yes	Positive	No/Unknown	40	0	No	No	No	No	2015	One primary only	Distant	Distant site(s)/node(s) involved	Distant
79	Female	White	20	PTC	Total_thyroidectomy	Yes	Not_examined	No/Unknown	39	0	No	No	Yes	No	2015	One primary only	Distant	Distant site(s)/node(s) involved	Distant
46	Male	White	8	PTC	Total_thyroidectomy	Yes	Positive	No/Unknown	38	0	No	No	No	No	2015	One primary only	Distant	Distant site(s)/node(s) involved	Distant
55	Female	R_Other	26	PTC	Total_thyroidectomy	Yes	Positive	No/Unknown	38	0	No	No	No	Yes	2015	One primary only	Distant	Distant site(s)/node(s) involved	Distant
24	Female	White	35	PTC	Total_thyroidectomy	Yes	Positive	No/Unknown	37	0	No	No	No	No	2015	One primary only	Distant	Distant site(s)/node(s) involved	Distant
40	Female	White	8	PTC	Total_thyroidectomy	Yes	Positive	No/Unknown	19	0	No	No	No	No	2015	One primary only	Distant	Distant site(s)/node(s) involved	Distant
54	Male	White	40	PTC	Total_thyroidectomy	No/Unknown	Not_examined	No/Unknown	37	0	No	No	No	No	2015	One primary only	Distant	Distant site(s)/node(s) involved	Distant
67	Female	White	19	PTC	No	No/Unknown	Positive	No/Unknown	37	0	No	No	No	Yes	2015	One primary only	Distant	Distant site(s)/node(s) involved	Distant
44	Male	White	70	PTC	No	Yes	Positive	No/Unknown	15	1	No	No	No	Yes	2015	One primary only	Distant	Distant site(s)/node(s) involved	Distant
64	Female	R_Other	92	PTC	Total_thyroidectomy	Yes	Negtive	No/Unknown	36	0	No	No	No	No	2015	One primary only	Distant	Distant site(s)/node(s) involved	Distant
32	Female	R_Other	60	FTC	Total_thyroidectomy	Yes	Not_examined	Yes	37	0	Yes	Yes	No	No	2015	One primary only	Distant	Distant site(s)/node(s) involved	Distant
61	Male	White	48	PTC	Total_thyroidectomy	Yes	Positive	No/Unknown	36	0	No	No	No	Yes	2015	One primary only	Distant	Distant site(s)/node(s) involved	Distant
62	Female	White	27	PTC	Total_thyroidectomy	Yes	Not_examined	No/Unknown	44	0	Yes	No	No	No	2015	One primary only	Distant	Distant site(s)/node(s) involved	Distant
41	Male	White	85	PTC	Total_thyroidectomy	Yes	Negtive	Yes	8	0	No	No	No	Yes	2015	One primary only	Distant	Distant site(s)/node(s) involved	Distant
79	Female	White	95	PTC	Total_thyroidectomy	No/Unknown	Positive	No/Unknown	44	0	No	No	No	Yes	2015	One primary only	Distant	Distant site(s)/node(s) involved	Distant
39	Female	White	4	PTC	Total_thyroidectomy	Yes	Positive	No/Unknown	38	0	No	No	No	No	2015	One primary only	Distant	Distant site(s)/node(s) involved	Distant
50	Female	White	35	PTC	Total_thyroidectomy	Yes	Positive	No/Unknown	37	0	No	No	No	Yes	2015	One primary only	Distant	Distant site(s)/node(s) involved	Distant
61	Female	White	58	PTC	Total_thyroidectomy	Yes	Positive	No/Unknown	46	0	No	No	No	No	2015	One primary only	Distant	Distant site(s)/node(s) involved	Distant
70	Female	Black	20	PTC	Total_thyroidectomy	Yes	Positive	No/Unknown	45	0	No	No	No	No	2015	One primary only	Distant	Distant site(s)/node(s) involved	Distant
37	Female	White	43	PTC	Total_thyroidectomy	No/Unknown	Positive	No/Unknown	27	0	No	No	No	No	2015	One primary only	Distant	Distant site(s)/node(s) involved	Distant
39	Female	Black	25	PTC	Total_thyroidectomy	Yes	Positive	No/Unknown	37	0	No	No	No	Yes	2015	1st of 2 or more primaries	Distant	Distant site(s)/node(s) involved	Distant
20	Female	White	20	PTC	Total_thyroidectomy	Yes	Negtive	No/Unknown	36	0	No	No	No	No	2015	One primary only	Distant	Distant site(s)/node(s) involved	Distant
58	Male	White	111	FTC	Total_thyroidectomy	Yes	Positive	No/Unknown	46	0	Yes	No	No	No	2015	One primary only	Distant	Distant site(s)/node(s) involved	Distant
64	Male	White	35	PTC	Total_thyroidectomy	Yes	Positive	No/Unknown	47	0	No	No	No	No	2015	One primary only	Distant	Distant site(s)/node(s) involved	Distant
56	Male	White	31	PTC	Total_thyroidectomy	Yes	Positive	No/Unknown	3	1	Yes	No	No	Yes	2015	One primary only	Distant	Distant site(s)/node(s) involved	Distant
41	Female	White	20	PTC	Total_thyroidectomy	Yes	Positive	No/Unknown	43	0	No	No	No	No	2015	One primary only	Distant	Distant site(s)/node(s) involved	Distant
57	Male	White	12	PTC	Total_thyroidectomy	Yes	Negtive	No/Unknown	36	0	Yes	No	No	No	2015	1st of 2 or more primaries	Distant	Distant site(s)/node(s) involved	Distant
59	Female	White	14	PTC	Total_thyroidectomy	Yes	Not_examined	No/Unknown	36	0	No	No	No	No	2015	One primary only	Distant	Distant site(s)/node(s) involved	Distant
41	Female	White	38	PTC	Total_thyroidectomy	Yes	Positive	No/Unknown	47	0	No	No	No	No	2015	One primary only	Distant	Distant site(s)/node(s) involved	Distant
44	Female	White	29	PTC	Total_thyroidectomy	Yes	Not_examined	No/Unknown	47	0	No	No	No	No	2015	One primary only	Distant	Distant site(s)/node(s) involved	Distant
71	Female	R_Other	18	PTC	No	No/Unknown	Not_examined	No/Unknown	47	0	Unknown	Unknown	Unknown	Yes	2015	One primary only	Distant	Distant site(s)/node(s) involved	Distant
82	Female	White	65	FTC	Total_thyroidectomy	Yes	Not_examined	No/Unknown	10	1	No	No	No	No	2015	One primary only	Distant	Distant site(s)/node(s) involved	Distant
33	Female	R_Other	14	PTC	Total_thyroidectomy	Yes	Not_examined	No/Unknown	1	0	Unknown	Unknown	Unknown	Unknown	2015	One primary only	Distant	Distant site(s)/node(s) involved	Distant
38	Female	R_Other	12	PTC	Total_thyroidectomy	No/Unknown	Positive	No/Unknown	43	0	No	No	No	No	2015	One primary only	Distant	Distant site(s)/node(s) involved	Distant
62	Female	White	35	PTC	Other	Yes	Not_examined	Yes	2	1	No	No	No	No	2015	One primary only	Distant	Distant site(s)/node(s) involved	Distant
49	Male	R_Other	46	PTC	Total_thyroidectomy	Yes	Positive	No/Unknown	44	0	No	No	No	No	2015	One primary only	Distant	Distant site(s)/node(s) involved	Distant
65	Female	White	6	PTC	Total_thyroidectomy	No/Unknown	Positive	No/Unknown	10	0	No	No	No	No	2015	One primary only	Distant	Distant site(s)/node(s) involved	Distant
42	Female	White	15	PTC	Total_thyroidectomy	Yes	Positive	No/Unknown	46	0	No	No	No	No	2015	One primary only	Distant	Distant site(s)/node(s) involved	Distant
43	Male	White	68	PTC	No	Yes	Positive	Yes	3	1	No	No	No	Yes	2015	One primary only	Distant	Distant site(s)/node(s) involved	Distant
84	Female	White	25	PTC	No	No/Unknown	Not_examined	No/Unknown	43	0	No	No	No	Yes	2015	One primary only	Distant	Distant site(s)/node(s) involved	Distant
61	Male	Black	20	FTC	No	No/Unknown	Not_examined	No/Unknown	42	0	Yes	No	No	No	2015	One primary only	Distant	Distant site(s)/node(s) involved	Distant
51	Male	White	69	PTC	Total_thyroidectomy	Yes	Positive	No/Unknown	29	0	No	No	No	No	2015	One primary only	Distant	Distant site(s)/node(s) involved	Distant
31	Male	R_Other	60	PTC	Total_thyroidectomy	Yes	Positive	No/Unknown	42	0	No	No	No	No	2015	One primary only	Distant	Distant site(s)/node(s) involved	Distant
30	Female	White	60	PTC	Total_thyroidectomy	Yes	Positive	No/Unknown	42	0	No	No	No	No	2015	One primary only	Distant	Distant site(s)/node(s) involved	Distant
68	Female	Black	8	PTC	Total_thyroidectomy	Yes	Negtive	No/Unknown	41	0	No	No	No	No	2015	One primary only	Distant	Distant site(s)/node(s) involved	Distant
73	Male	White	30	PTC	No	No/Unknown	Not_examined	No/Unknown	29	1	No	No	No	Yes	2015	One primary only	Distant	Distant site(s)/node(s) involved	Distant
70	Female	White	40	PTC	Other	No/Unknown	Not_examined	No/Unknown	41	0	No	No	No	No	2015	One primary only	Distant	Distant site(s)/node(s) involved	Distant
21	Female	White	37	FTC	No	No/Unknown	Not_examined	No/Unknown	40	0	No	No	No	Yes	2015	1st of 2 or more primaries	Distant	Distant site(s)/node(s) involved	Distant
68	Male	White	40	PTC	Total_thyroidectomy	Yes	Positive	No/Unknown	27	1	No	No	No	Yes	2015	One primary only	Distant	Distant site(s)/node(s) involved	Distant
65	Male	White	28	PTC	Other	Yes	Positive	No/Unknown	42	0	No	No	No	Yes	2015	One primary only	Distant	Distant site(s)/node(s) involved	Distant
62	Female	R_Other	20	PTC	Total_thyroidectomy	No/Unknown	Negtive	No/Unknown	41	0	No	No	No	No	2015	One primary only	Distant	Distant site(s)/node(s) involved	Distant
63	Female	White	25	PTC	Total_thyroidectomy	No/Unknown	Positive	No/Unknown	38	0	No	No	No	No	2015	One primary only	Distant	Distant site(s)/node(s) involved	Distant
50	Female	White	22	PTC	Total_thyroidectomy	Yes	Negtive	No/Unknown	38	0	No	No	No	No	2015	One primary only	Distant	Distant site(s)/node(s) involved	Distant
65	Female	R_Other	7	PTC	Total_thyroidectomy	No/Unknown	Negtive	No/Unknown	36	0	No	No	No	No	2015	One primary only	Distant	Distant site(s)/node(s) involved	Distant
76	Male	Black	60	PTC	Other	No/Unknown	Not_examined	No/Unknown	13	1	No	No	No	No	2015	1st of 2 or more primaries	Distant	Distant site(s)/node(s) involved	Distant
54	Male	White	28	PTC	Total_thyroidectomy	No/Unknown	Positive	No/Unknown	36	0	No	No	No	No	2015	One primary only	Distant	Distant site(s)/node(s) involved	Distant
30	Female	White	22	PTC	Total_thyroidectomy	No/Unknown	Positive	No/Unknown	36	0	No	No	No	No	2015	One primary only	Distant	Distant site(s)/node(s) involved	Distant
55	Female	White	37	PTC	Total_thyroidectomy	Yes	Positive	No/Unknown	12	0	No	No	No	No	2015	One primary only	Distant	Distant site(s)/node(s) involved	Distant
62	Female	R_Other	26	PTC	Total_thyroidectomy	Yes	Not_examined	No/Unknown	36	0	No	No	No	Yes	2015	One primary only	Distant	Distant site(s)/node(s) involved	Distant
68	Male	White	35	PTC	Total_thyroidectomy	Yes	Positive	No/Unknown	36	0	No	No	No	No	2015	One primary only	Distant	Distant site(s)/node(s) involved	Distant
56	Male	Black	50	PTC	Total_thyroidectomy	Yes	Positive	No/Unknown	39	0	No	No	No	No	2015	One primary only	Distant	Distant site(s)/node(s) involved	Distant
44	Female	White	15	PTC	Total_thyroidectomy	Yes	Negtive	No/Unknown	47	0	No	No	No	No	2015	One primary only	Distant	Distant site(s)/node(s) involved	Distant
58	Male	White	14	PTC	Total_thyroidectomy	Yes	Positive	No/Unknown	46	0	Yes	No	No	Yes	2015	One primary only	Distant	Distant site(s)/node(s) involved	Distant
78	Male	White	13	PTC	Other	Yes	Not_examined	No/Unknown	4	1	Yes	Yes	No	Yes	2015	One primary only	Distant	Distant site(s)/node(s) involved	Distant
63	Female	White	61	PTC	No	No/Unknown	Not_examined	Yes	2	1	No	No	No	Yes	2015	One primary only	Distant	Distant site(s)/node(s) involved	Distant
73	Female	White	40	PTC	No	No/Unknown	Not_examined	No/Unknown	24	0	Unknown	Unknown	Unknown	Unknown	2015	1st of 2 or more primaries	Distant	Distant site(s)/node(s) involved	Distant
62	Female	White	47	PTC	No	Yes	Not_examined	No/Unknown	36	1	No	No	No	Yes	2015	One primary only	Distant	Distant site(s)/node(s) involved	Distant
70	Male	White	56	FTC	Total_thyroidectomy	Yes	Positive	No/Unknown	13	0	No	No	No	Yes	2015	One primary only	Distant	Distant site(s)/node(s) involved	Distant
67	Female	White	23	PTC	Total_thyroidectomy	Yes	Positive	No/Unknown	44	0	No	No	No	No	2015	One primary only	Distant	Distant site(s)/node(s) involved	Distant
38	Female	White	39	PTC	Total_thyroidectomy	No/Unknown	Positive	No/Unknown	36	0	No	No	No	No	2015	One primary only	Distant	Distant site(s)/node(s) involved	Distant
14	Male	White	30	PTC	Total_thyroidectomy	Yes	Positive	No/Unknown	45	0	No	No	No	No	2015	One primary only	Distant	Distant site(s)/node(s) involved	Distant
63	Male	White	16	PTC	Other	Yes	Positive	Yes	4	1	No	No	No	Yes	2015	One primary only	Distant	Distant site(s)/node(s) involved	Distant
50	Male	White	52	PTC	Total_thyroidectomy	Yes	Positive	Yes	8	1	No	No	No	Yes	2015	1st of 2 or more primaries	Distant	Distant site(s)/node(s) involved	Distant
23	Female	White	53	PTC	Total_thyroidectomy	Yes	Positive	No/Unknown	43	0	No	No	No	Yes	2015	One primary only	Distant	Distant site(s)/node(s) involved	Distant
72	Female	White	50	PTC	Other	Yes	Positive	No/Unknown	43	0	No	No	No	No	2015	One primary only	Distant	Distant site(s)/node(s) involved	Distant
55	Male	White	110	FTC	Other	Yes	Positive	No/Unknown	43	1	No	No	No	No	2015	1st of 2 or more primaries	Distant	Distant site(s)/node(s) involved	Distant
66	Female	R_Other	51	FTC	Total_thyroidectomy	Yes	Negtive	No/Unknown	30	0	No	Yes	No	No	2015	One primary only	Distant	Distant site(s)/node(s) involved	Distant
66	Male	White	52	PTC	Total_thyroidectomy	Yes	Not_examined	No/Unknown	45	0	No	No	Unknown	Unknown	2015	One primary only	Distant	Distant site(s)/node(s) involved	Distant
62	Female	R_Other	35	PTC	Total_thyroidectomy	Yes	Positive	No/Unknown	42	0	No	No	No	No	2015	One primary only	Distant	Distant site(s)/node(s) involved	Distant
65	Female	White	31	PTC	Total_thyroidectomy	Yes	Positive	No/Unknown	47	0	No	No	No	Yes	2015	1st of 2 or more primaries	Distant	Distant site(s)/node(s) involved	Distant
75	Male	White	33	PTC	Total_thyroidectomy	Yes	Positive	No/Unknown	45	0	No	No	No	No	2015	One primary only	Distant	Distant site(s)/node(s) involved	Distant
67	Male	White	10	PTC	Total_thyroidectomy	Yes	Positive	No/Unknown	42	0	No	No	No	No	2015	One primary only	Distant	Distant site(s)/node(s) involved	Distant
71	Male	White	85	FTC	Total_thyroidectomy	Yes	Negtive	No/Unknown	45	0	No	No	No	No	2015	One primary only	Distant	Distant site(s)/node(s) involved	Distant
64	Male	White	85	PTC	Total_thyroidectomy	Yes	Not_examined	No/Unknown	41	0	No	No	No	Yes	2015	1st of 2 or more primaries	Distant	Distant site(s)/node(s) involved	Distant
22	Male	White	106	PTC	Total_thyroidectomy	No/Unknown	Positive	No/Unknown	31	0	No	No	No	No	2015	One primary only	Distant	Distant site(s)/node(s) involved	Distant
46	Female	White	23	PTC	Total_thyroidectomy	No/Unknown	Positive	No/Unknown	12	0	No	No	No	No	2015	One primary only	Distant	Distant site(s)/node(s) involved	Distant
42	Female	White	95	PTC	Total_thyroidectomy	No/Unknown	Not_examined	No/Unknown	36	0	No	No	No	No	2015	One primary only	Distant	Distant site(s)/node(s) involved	Distant
68	Female	White	20	PTC	Total_thyroidectomy	Yes	Positive	No/Unknown	31	0	No	No	No	No	2015	One primary only	Distant	Distant site(s)/node(s) involved	Distant
59	Female	R_Other	21	FTC	Total_thyroidectomy	Yes	Negtive	No/Unknown	42	0	Yes	No	No	No	2015	One primary only	Distant	Distant site(s)/node(s) involved	Distant
80	Female	R_Other	30	FTC	Total_thyroidectomy	Yes	Not_examined	No/Unknown	42	0	No	No	No	Yes	2015	1st of 2 or more primaries	Distant	Distant site(s)/node(s) involved	Distant
64	Male	White	50	PTC	No	No/Unknown	Not_examined	No/Unknown	3	1	No	No	No	No	2015	One primary only	Distant	Distant site(s)/node(s) involved	Distant
85	Male	White	48	FTC	Total_thyroidectomy	Yes	Not_examined	No/Unknown	42	0	No	No	Yes	Yes	2015	One primary only	Distant	Distant site(s)/node(s) involved	Distant
21	Male	White	40	PTC	Total_thyroidectomy	No/Unknown	Positive	No/Unknown	22	0	No	No	No	No	2015	One primary only	Distant	Distant site(s)/node(s) involved	Distant
53	Male	White	20	PTC	Total_thyroidectomy	Yes	Positive	No/Unknown	39	0	No	No	No	Yes	2015	One primary only	Distant	Distant site(s)/node(s) involved	Distant
81	Female	White	35	PTC	Total_thyroidectomy	Yes	Negtive	No/Unknown	42	0	No	No	No	No	2015	One primary only	Distant	Distant site(s)/node(s) involved	Distant
70	Female	White	82	PTC	Total_thyroidectomy	No/Unknown	Positive	No/Unknown	4	1	No	No	No	Yes	2015	One primary only	Distant	Distant site(s)/node(s) involved	Distant
52	Female	White	39	PTC	Total_thyroidectomy	Yes	Positive	No/Unknown	43	0	No	No	No	No	2015	1st of 2 or more primaries	Distant	Distant site(s)/node(s) involved	Distant
67	Male	White	5	PTC	Other	No/Unknown	Positive	No/Unknown	4	1	No	No	No	Yes	2015	One primary only	Distant	Distant site(s)/node(s) involved	Distant
66	Male	White	7	PTC	Total_thyroidectomy	Yes	Positive	No/Unknown	38	0	No	No	No	No	2015	One primary only	Distant	Distant site(s)/node(s) involved	Distant
43	Male	R_Other	55	PTC	Total_thyroidectomy	Yes	Positive	Yes	15	0	No	No	No	No	2015	One primary only	Distant	Distant site(s)/node(s) involved	Distant
73	Male	White	100	FTC	Total_thyroidectomy	Yes	Negtive	No/Unknown	47	0	Yes	No	No	No	2015	One primary only	Distant	Distant site(s)/node(s) involved	Distant
58	Male	White	38	PTC	Total_thyroidectomy	Yes	Not_examined	No/Unknown	25	1	No	No	No	No	2015	One primary only	Distant	Distant site(s)/node(s) involved	Distant
20	Female	White	70	PTC	Total_thyroidectomy	No/Unknown	Positive	No/Unknown	1	1	No	No	No	Yes	2015	One primary only	Distant	Distant site(s)/node(s) involved	Distant
71	Male	R_Other	26	PTC	No	No/Unknown	Not_examined	No/Unknown	26	1	No	No	No	Yes	2015	1st of 2 or more primaries	Distant	Distant site(s)/node(s) involved	Distant
71	Male	White	48	PTC	Total_thyroidectomy	Yes	Not_examined	No/Unknown	41	0	Yes	No	No	No	2015	One primary only	Distant	Distant site(s)/node(s) involved	Distant
69	Female	White	10	PTC	Other	Yes	Not_examined	Yes	6	1	No	No	No	Yes	2015	1st of 2 or more primaries	Distant	Distant site(s)/node(s) involved	Distant
59	Female	R_Other	95	PTC	Total_thyroidectomy	Yes	Positive	No/Unknown	39	0	No	No	No	No	2015	One primary only	Distant	Distant site(s)/node(s) involved	Distant
63	Male	White	23	PTC	Total_thyroidectomy	Yes	Positive	No/Unknown	34	1	No	No	No	Yes	2015	1st of 2 or more primaries	Distant	Distant site(s)/node(s) involved	Distant
34	Female	White	30	PTC	Total_thyroidectomy	Yes	Positive	No/Unknown	37	0	No	No	No	No	2015	1st of 2 or more primaries	Distant	Distant site(s)/node(s) involved	Distant
21	Female	White	10	PTC	Total_thyroidectomy	Yes	Positive	No/Unknown	36	0	No	No	No	No	2015	One primary only	Distant	Distant site(s)/node(s) involved	Distant
32	Female	White	60	PTC	Total_thyroidectomy	Yes	Positive	No/Unknown	44	0	No	No	No	Yes	2015	One primary only	Distant	Distant site(s)/node(s) involved	Distant
84	Female	White	102	PTC	Other	Yes	Not_examined	No/Unknown	36	0	No	No	No	Yes	2015	One primary only	Distant	Distant site(s)/node(s) involved	Distant
32	Female	White	25	PTC	Other	Yes	Not_examined	No/Unknown	32	0	No	No	No	No	2015	One primary only	Distant	Distant site(s)/node(s) involved	Distant
22	Female	White	14	PTC	Total_thyroidectomy	Yes	Positive	No/Unknown	36	0	No	No	No	No	2015	One primary only	Distant	Distant site(s)/node(s) involved	Distant
15	Female	White	15	PTC	Total_thyroidectomy	Yes	Positive	No/Unknown	40	0	No	No	No	Yes	2015	One primary only	Distant	Distant site(s)/node(s) involved	Distant
45	Male	White	40	PTC	Total_thyroidectomy	No/Unknown	Positive	No/Unknown	38	0	Yes	No	No	Yes	2015	One primary only	Distant	Distant site(s)/node(s) involved	Distant
52	Female	R_Other	30	PTC	Total_thyroidectomy	No/Unknown	Positive	No/Unknown	36	0	No	No	No	No	2015	One primary only	Distant	Distant site(s)/node(s) involved	Distant
24	Female	White	20	PTC	Total_thyroidectomy	Yes	Positive	No/Unknown	38	0	No	No	No	No	2015	One primary only	Distant	Distant site(s)/node(s) involved	Distant
38	Female	White	20	PTC	Total_thyroidectomy	Yes	Negtive	No/Unknown	42	0	No	No	No	No	2015	One primary only	Distant	Distant site(s)/node(s) involved	Distant
40	Female	R_Other	39	PTC	Total_thyroidectomy	No/Unknown	Positive	No/Unknown	36	0	No	No	No	No	2015	One primary only	Distant	Distant site(s)/node(s) involved	Distant
67	Female	White	26	PTC	Total_thyroidectomy	Yes	Not_examined	No/Unknown	32	0	Yes	No	No	Yes	2015	One primary only	Distant	Distant site(s)/node(s) involved	Distant
47	Female	White	17	PTC	Total_thyroidectomy	No/Unknown	Not_examined	No/Unknown	47	0	No	No	No	No	2015	One primary only	Distant	Distant site(s)/node(s) involved	Distant
63	Male	White	89	PTC	Total_thyroidectomy	Yes	Positive	No/Unknown	36	0	No	No	No	Yes	2015	One primary only	Distant	Distant site(s)/node(s) involved	Distant
55	Female	R_Other	25	PTC	Total_thyroidectomy	Yes	Positive	No/Unknown	37	0	No	No	No	Yes	2015	One primary only	Distant	Distant site(s)/node(s) involved	Distant
28	Male	White	120	PTC	Total_thyroidectomy	Yes	Positive	No/Unknown	47	0	No	No	No	No	2015	One primary only	Distant	Distant site(s)/node(s) involved	Distant
62	Male	White	35	PTC	Total_thyroidectomy	Yes	Positive	No/Unknown	47	0	No	No	No	No	2015	One primary only	Distant	Distant site(s)/node(s) involved	Distant
63	Male	White	19	PTC	Total_thyroidectomy	Yes	Positive	No/Unknown	47	0	No	No	No	Yes	2015	One primary only	Distant	Distant site(s)/node(s) involved	Distant
59	Male	White	28	PTC	Total_thyroidectomy	Yes	Positive	No/Unknown	43	0	No	No	No	No	2015	One primary only	Distant	Distant site(s)/node(s) involved	Distant
55	Male	White	70	PTC	Total_thyroidectomy	Yes	Positive	No/Unknown	45	0	Yes	No	No	No	2015	One primary only	Distant	Distant site(s)/node(s) involved	Distant
65	Male	White	60	PTC	Total_thyroidectomy	No/Unknown	Positive	No/Unknown	16	1	No	No	No	Yes	2015	One primary only	Distant	Distant site(s)/node(s) involved	Distant
52	Male	White	54	PTC	Total_thyroidectomy	Yes	Negtive	No/Unknown	42	0	No	No	No	No	2015	One primary only	Distant	Distant site(s)/node(s) involved	Distant
47	Male	White	30	PTC	Total_thyroidectomy	Yes	Positive	No/Unknown	45	0	No	No	No	Yes	2015	One primary only	Distant	Distant site(s)/node(s) involved	Distant
82	Male	White	63	PTC	Total_thyroidectomy	No/Unknown	Positive	No/Unknown	43	0	No	No	No	No	2015	One primary only	Distant	Distant site(s)/node(s) involved	Distant
50	Male	White	25	PTC	Total_thyroidectomy	Yes	Positive	No/Unknown	41	0	Yes	No	No	No	2015	One primary only	Distant	Distant site(s)/node(s) involved	Distant
58	Female	Black	1	PTC	Total_thyroidectomy	Yes	Negtive	No/Unknown	44	0	No	No	No	No	2015	One primary only	Distant	Distant site(s)/node(s) involved	Distant
44	Female	White	11	PTC	Total_thyroidectomy	Yes	Negtive	No/Unknown	42	0	No	No	No	No	2015	One primary only	Distant	Distant site(s)/node(s) involved	Distant
59	Female	Black	39	PTC	Total_thyroidectomy	Yes	Positive	No/Unknown	40	1	No	No	No	No	2015	One primary only	Distant	Distant site(s)/node(s) involved	Distant
58	Female	White	14	PTC	Total_thyroidectomy	Yes	Positive	No/Unknown	41	0	Yes	No	No	No	2015	One primary only	Distant	Distant site(s)/node(s) involved	Distant
72	Female	White	18	PTC	Total_thyroidectomy	Yes	Positive	Yes	13	1	No	No	No	Yes	2015	One primary only	Distant	Distant site(s)/node(s) involved	Distant
34	Female	White	15	PTC	Total_thyroidectomy	Yes	Negtive	No/Unknown	41	0	Yes	No	No	No	2015	One primary only	Distant	Distant site(s)/node(s) involved	Distant
48	Male	White	73	PTC	No	Yes	Not_examined	No/Unknown	40	0	No	No	No	No	2015	One primary only	Distant	Distant site(s)/node(s) involved	Distant
30	Female	White	18	PTC	Total_thyroidectomy	Yes	Positive	No/Unknown	37	0	No	No	No	No	2015	One primary only	Distant	Distant site(s)/node(s) involved	Distant
60	Female	White	35	PTC	Total_thyroidectomy	Yes	Not_examined	No/Unknown	37	0	No	No	No	No	2015	One primary only	Distant	Distant site(s)/node(s) involved	Distant
38	Female	White	36	PTC	Total_thyroidectomy	Yes	Positive	No/Unknown	36	0	No	No	No	Yes	2015	One primary only	Distant	Distant site(s)/node(s) involved	Distant
51	Female	White	5	PTC	Total_thyroidectomy	No/Unknown	Positive	No/Unknown	47	0	No	No	No	No	2015	One primary only	Distant	Distant site(s)/node(s) involved	Distant
32	Female	Black	75	FTC	Other	Yes	Not_examined	No/Unknown	47	0	Yes	Yes	No	No	2015	One primary only	Distant	Distant site(s)/node(s) involved	Distant
77	Female	White	3	PTC	Other	Yes	Not_examined	No/Unknown	44	0	No	No	No	Yes	2015	One primary only	Distant	Distant site(s)/node(s) involved	Distant
63	Male	White	20	PTC	Total_thyroidectomy	Yes	Not_examined	No/Unknown	47	0	No	No	No	No	2015	One primary only	Distant	Distant site(s)/node(s) involved	Distant
51	Male	White	80	PTC	Total_thyroidectomy	Yes	Positive	No/Unknown	45	0	No	No	No	No	2015	One primary only	Distant	Distant site(s)/node(s) involved	Distant
62	Male	White	55	PTC	Total_thyroidectomy	No/Unknown	Positive	No/Unknown	36	0	No	No	No	No	2015	One primary only	Distant	Distant site(s)/node(s) involved	Distant
50	Female	White	18	PTC	Total_thyroidectomy	Yes	Not_examined	No/Unknown	5	1	Yes	No	No	No	2015	One primary only	Distant	Distant site(s)/node(s) involved	Distant
68	Female	White	13	PTC	No	Yes	Not_examined	No/Unknown	1	1	Yes	No	No	No	2015	One primary only	Distant	Distant site(s)/node(s) involved	Distant
38	Female	Black	30	PTC	Total_thyroidectomy	Yes	Positive	No/Unknown	40	0	No	No	No	No	2015	One primary only	Distant	Distant site(s)/node(s) involved	Distant
61	Female	White	63	PTC	Total_thyroidectomy	Yes	Positive	No/Unknown	43	0	No	No	No	No	2015	One primary only	Distant	Distant site(s)/node(s) involved	Distant
50	Female	White	35	PTC	Total_thyroidectomy	Yes	Negtive	No/Unknown	38	0	No	No	No	No	2015	One primary only	Distant	Distant site(s)/node(s) involved	Distant
39	Female	White	5	PTC	Other	Yes	Not_examined	No/Unknown	46	0	No	No	No	No	2015	1st of 2 or more primaries	Distant	Distant site(s)/node(s) involved	Distant
41	Female	White	53	FTC	Other	No/Unknown	Positive	No/Unknown	45	0	No	No	No	No	2015	One primary only	Distant	Distant site(s)/node(s) involved	Distant
39	Female	White	24	PTC	Total_thyroidectomy	Yes	Negtive	No/Unknown	47	0	No	No	No	No	2015	One primary only	Distant	Distant site(s)/node(s) involved	Distant
47	Female	R_Other	20	PTC	Total_thyroidectomy	Yes	Not_examined	No/Unknown	34	0	Yes	No	No	No	2015	One primary only	Distant	Distant site(s)/node(s) involved	Distant
81	Male	White	70	PTC	Total_thyroidectomy	Yes	Positive	No/Unknown	36	1	Yes	Yes	No	No	2015	One primary only	Distant	Distant site(s)/node(s) involved	Distant
22	Female	White	4	PTC	Total_thyroidectomy	Yes	Not_examined	No/Unknown	46	0	Yes	No	No	No	2015	One primary only	Distant	Distant site(s)/node(s) involved	Distant
57	Male	White	39	PTC	Total_thyroidectomy	Yes	Positive	No/Unknown	5	1	No	No	No	Yes	2015	One primary only	Distant	Distant site(s)/node(s) involved	Distant
24	Male	White	34	PTC	Total_thyroidectomy	Yes	Positive	No/Unknown	45	0	No	No	No	No	2015	One primary only	Distant	Distant site(s)/node(s) involved	Distant
41	Male	R_Other	12	PTC	Total_thyroidectomy	Yes	Positive	No/Unknown	43	0	Yes	No	No	No	2015	One primary only	Distant	Distant site(s)/node(s) involved	Distant
62	Male	White	37	PTC	Total_thyroidectomy	No/Unknown	Positive	No/Unknown	39	0	No	No	No	No	2015	One primary only	Distant	Distant site(s)/node(s) involved	Distant
64	Female	Black	5	PTC	Total_thyroidectomy	Yes	Not_examined	No/Unknown	42	0	Yes	No	No	No	2015	One primary only	Distant	Distant site(s)/node(s) involved	Distant
67	Female	White	7	PTC	Total_thyroidectomy	Yes	Not_examined	No/Unknown	39	0	No	No	No	No	2015	One primary only	Distant	Distant site(s)/node(s) involved	Distant
83	Male	White	26	PTC	Total_thyroidectomy	No/Unknown	Not_examined	No/Unknown	42	0	No	No	No	No	2015	One primary only	Distant	Distant site(s)/node(s) involved	Distant
47	Female	White	42	PTC	Total_thyroidectomy	No/Unknown	Positive	No/Unknown	19	1	No	No	No	Yes	2015	One primary only	Distant	Distant site(s)/node(s) involved	Distant
62	Male	Black	85	FTC	Total_thyroidectomy	Yes	Negtive	No/Unknown	23	1	Yes	No	No	Yes	2015	One primary only	Distant	Distant site(s)/node(s) involved	Distant
67	Female	White	51	PTC	Total_thyroidectomy	Yes	Negtive	No/Unknown	45	0	No	No	No	No	2015	1st of 2 or more primaries	Distant	Distant site(s)/node(s) involved	Distant
65	Male	White	92	PTC	Total_thyroidectomy	Yes	Negtive	No/Unknown	41	0	Yes	No	No	Yes	2015	One primary only	Distant	Distant site(s)/node(s) involved	Distant
49	Male	White	80	PTC	Total_thyroidectomy	Yes	Negtive	No/Unknown	44	0	Yes	No	No	No	2015	One primary only	Distant	Distant site(s)/node(s) involved	Distant
44	Female	White	40	PTC	Total_thyroidectomy	Yes	Positive	No/Unknown	36	0	No	No	No	No	2015	One primary only	Distant	Distant site(s)/node(s) involved	Distant
48	Female	White	17	PTC	Total_thyroidectomy	Yes	Positive	No/Unknown	36	0	No	No	No	No	2015	One primary only	Distant	Distant site(s)/node(s) involved	Distant
64	Male	White	30	PTC	Total_thyroidectomy	Yes	Positive	No/Unknown	42	0	No	No	No	Yes	2015	One primary only	Distant	Distant site(s)/node(s) involved	Distant
59	Female	White	23	PTC	Total_thyroidectomy	Yes	Positive	Yes	5	1	No	No	No	No	2015	One primary only	Distant	Distant site(s)/node(s) involved	Distant
17	Female	White	16	PTC	Total_thyroidectomy	Yes	Positive	No/Unknown	36	0	No	No	No	No	2015	One primary only	Distant	Distant site(s)/node(s) involved	Distant
25	Male	White	30	PTC	Other	No/Unknown	Not_examined	No/Unknown	39	0	No	No	No	No	2015	One primary only	Distant	Distant site(s)/node(s) involved	Distant
27	Male	White	25	PTC	Total_thyroidectomy	Yes	Positive	No/Unknown	41	0	No	No	No	No	2015	One primary only	Distant	Distant site(s)/node(s) involved	Distant
59	Female	White	23	PTC	No	No/Unknown	Not_examined	No/Unknown	37	0	No	No	No	No	2015	One primary only	Distant	Distant site(s)/node(s) involved	Distant
43	Female	White	6	PTC	Total_thyroidectomy	Yes	Positive	No/Unknown	38	0	No	No	No	No	2015	1st of 2 or more primaries	Distant	Distant site(s)/node(s) involved	Distant
56	Male	White	36	PTC	Total_thyroidectomy	No/Unknown	Positive	No/Unknown	37	0	No	No	No	No	2015	One primary only	Distant	Distant site(s)/node(s) involved	Distant
34	Female	White	150	PTC	Total_thyroidectomy	Yes	Positive	No/Unknown	45	0	No	No	No	No	2015	One primary only	Distant	Distant site(s)/node(s) involved	Distant
52	Female	White	60	PTC	Total_thyroidectomy	Yes	Positive	No/Unknown	27	1	Yes	No	No	No	2015	One primary only	Distant	Distant site(s)/node(s) involved	Distant
65	Female	White	25	PTC	Total_thyroidectomy	Yes	Positive	No/Unknown	41	0	No	No	No	Yes	2015	One primary only	Distant	Distant site(s)/node(s) involved	Distant
58	Male	White	15	PTC	Total_thyroidectomy	Yes	Not_examined	No/Unknown	44	0	No	No	No	No	2015	One primary only	Distant	Distant site(s)/node(s) involved	Distant
59	Male	R_Other	20	PTC	Total_thyroidectomy	Yes	Negtive	No/Unknown	39	0	No	No	No	No	2015	One primary only	Distant	Distant site(s)/node(s) involved	Distant
77	Male	White	24	PTC	No	No/Unknown	Not_examined	No/Unknown	28	1	Yes	No	No	Unknown	2015	One primary only	Distant	Distant site(s)/node(s) involved	Distant
71	Female	White	15	PTC	Total_thyroidectomy	Yes	Positive	No/Unknown	37	0	No	No	No	No	2015	One primary only	Distant	Distant site(s)/node(s) involved	Distant
48	Female	White	40	PTC	Total_thyroidectomy	Yes	Positive	No/Unknown	13	0	No	No	No	No	2015	One primary only	Distant	Distant site(s)/node(s) involved	Distant
32	Female	R_Other	24	PTC	Total_thyroidectomy	Yes	Positive	No/Unknown	58	0	No	No	No	No	2014	One primary only	Distant	Distant site(s)/node(s) involved	Distant
72	Male	Black	60	FTC	Total_thyroidectomy	Yes	Not_examined	No/Unknown	8	1	Yes	No	No	No	2014	One primary only	Distant	Distant site(s)/node(s) involved	Distant
41	Male	R_Other	20	PTC	Total_thyroidectomy	Yes	Positive	No/Unknown	56	0	No	No	No	Yes	2014	One primary only	Distant	Distant site(s)/node(s) involved	Distant
64	Female	White	72	PTC	Total_thyroidectomy	Yes	Negtive	No/Unknown	50	0	No	No	No	No	2014	One primary only	Distant	Distant site(s)/node(s) involved	Distant
71	Male	White	27	PTC	Total_thyroidectomy	No/Unknown	Negtive	No/Unknown	11	1	No	No	No	No	2014	One primary only	Distant	Distant site(s)/node(s) involved	Distant
60	Female	Black	24	PTC	Total_thyroidectomy	Yes	Not_examined	No/Unknown	41	1	Yes	No	No	No	2014	One primary only	Distant	Distant site(s)/node(s) involved	Distant
48	Female	R_Other	11	PTC	Total_thyroidectomy	Yes	Positive	No/Unknown	52	0	No	No	No	No	2014	One primary only	Distant	Distant site(s)/node(s) involved	Distant
60	Female	R_Other	21	PTC	Total_thyroidectomy	Yes	Positive	No/Unknown	53	0	No	No	No	No	2014	One primary only	Distant	Distant site(s)/node(s) involved	Distant
80	Male	R_Other	19	PTC	Total_thyroidectomy	Yes	Positive	No/Unknown	10	1	No	No	No	Yes	2014	One primary only	Distant	Distant site(s)/node(s) involved	Distant
40	Female	White	18	PTC	Total_thyroidectomy	Yes	Positive	No/Unknown	53	0	No	No	No	No	2014	One primary only	Distant	Distant site(s)/node(s) involved	Distant
35	Female	R_Other	5	PTC	No	No/Unknown	Not_examined	No/Unknown	4	0	No	No	No	No	2014	One primary only	Distant	Distant site(s)/node(s) involved	Distant
83	Female	White	52	PTC	No	No/Unknown	Not_examined	No/Unknown	26	1	No	No	No	No	2014	One primary only	Distant	Distant site(s)/node(s) involved	Distant
47	Male	White	65	FTC	Total_thyroidectomy	Yes	Positive	No/Unknown	50	0	Yes	No	No	No	2014	One primary only	Distant	Distant site(s)/node(s) involved	Distant
48	Male	White	50	PTC	Total_thyroidectomy	No/Unknown	Positive	No/Unknown	56	0	No	No	No	Yes	2014	One primary only	Distant	Distant site(s)/node(s) involved	Distant
58	Female	R_Other	15	PTC	Total_thyroidectomy	Yes	Not_examined	No/Unknown	49	0	No	No	No	No	2014	One primary only	Distant	Distant site(s)/node(s) involved	Distant
66	Female	R_Other	4	PTC	Other	No/Unknown	Positive	No/Unknown	16	1	No	No	No	Yes	2014	One primary only	Distant	Distant site(s)/node(s) involved	Distant
76	Male	R_Other	50	PTC	Total_thyroidectomy	Yes	Negtive	No/Unknown	50	0	No	No	No	No	2014	1st of 2 or more primaries	Distant	Distant site(s)/node(s) involved	Distant
43	Male	White	45	PTC	Total_thyroidectomy	No/Unknown	Positive	No/Unknown	50	0	No	No	No	No	2014	One primary only	Distant	Distant site(s)/node(s) involved	Distant
57	Male	White	30	PTC	Total_thyroidectomy	Yes	Positive	No/Unknown	58	0	No	No	No	No	2014	One primary only	Distant	Distant site(s)/node(s) involved	Distant
47	Female	White	60	FTC	Total_thyroidectomy	Yes	Positive	Yes	21	1	No	No	Yes	Yes	2014	One primary only	Distant	Distant site(s)/node(s) involved	Distant
79	Female	White	15	PTC	Total_thyroidectomy	Yes	Not_examined	No/Unknown	34	1	No	No	No	Yes	2014	One primary only	Distant	Distant site(s)/node(s) involved	Distant
73	Female	Black	6	PTC	Other	Yes	Not_examined	No/Unknown	51	1	Yes	No	No	No	2014	1st of 2 or more primaries	Distant	Distant site(s)/node(s) involved	Distant
48	Male	White	28	PTC	Total_thyroidectomy	Yes	Positive	No/Unknown	20	0	No	No	No	No	2014	One primary only	Distant	Distant site(s)/node(s) involved	Distant
51	Female	White	31	PTC	Total_thyroidectomy	Yes	Positive	No/Unknown	54	0	No	No	No	Yes	2014	One primary only	Distant	Distant site(s)/node(s) involved	Distant
75	Female	White	48	PTC	Other	Yes	Positive	No/Unknown	5	1	No	No	No	No	2014	One primary only	Distant	Distant site(s)/node(s) involved	Distant
56	Female	Black	17	PTC	Total_thyroidectomy	No/Unknown	Positive	No/Unknown	55	0	No	No	No	Yes	2014	One primary only	Distant	Distant site(s)/node(s) involved	Distant
55	Male	White	4	PTC	Total_thyroidectomy	No/Unknown	Not_examined	No/Unknown	24	1	No	No	No	No	2014	One primary only	Distant	Distant site(s)/node(s) involved	Distant
67	Female	White	40	FTC	Total_thyroidectomy	Yes	Negtive	No/Unknown	41	1	No	No	No	No	2014	One primary only	Distant	Distant site(s)/node(s) involved	Distant
36	Female	White	17	PTC	Total_thyroidectomy	Yes	Positive	No/Unknown	51	0	No	No	No	No	2014	One primary only	Distant	Distant site(s)/node(s) involved	Distant
38	Female	White	37	PTC	Total_thyroidectomy	Yes	Positive	No/Unknown	4	0	No	No	No	No	2014	One primary only	Distant	Distant site(s)/node(s) involved	Distant
55	Female	White	23	PTC	Total_thyroidectomy	Yes	Positive	No/Unknown	48	0	No	No	No	No	2014	One primary only	Distant	Distant site(s)/node(s) involved	Distant
61	Female	White	45	PTC	Total_thyroidectomy	Yes	Negtive	No/Unknown	53	0	No	No	No	No	2014	One primary only	Distant	Distant site(s)/node(s) involved	Distant
57	Female	White	16	PTC	Total_thyroidectomy	Yes	Positive	No/Unknown	26	0	No	No	No	No	2014	One primary only	Distant	Distant site(s)/node(s) involved	Distant
54	Male	White	150	PTC	Total_thyroidectomy	Yes	Positive	No/Unknown	58	0	No	No	No	Yes	2014	One primary only	Distant	Distant site(s)/node(s) involved	Distant
53	Female	White	110	PTC	Total_thyroidectomy	Yes	Positive	No/Unknown	42	1	Yes	No	Yes	Yes	2014	One primary only	Distant	Distant site(s)/node(s) involved	Distant
71	Female	White	24	PTC	Total_thyroidectomy	Yes	Positive	No/Unknown	54	0	No	No	No	No	2014	One primary only	Distant	Distant site(s)/node(s) involved	Distant
55	Male	Black	55	PTC	Total_thyroidectomy	Yes	Not_examined	No/Unknown	56	0	No	No	No	Yes	2014	One primary only	Distant	Distant site(s)/node(s) involved	Distant
71	Male	White	55	PTC	Total_thyroidectomy	Yes	Positive	No/Unknown	16	1	No	No	No	Yes	2014	One primary only	Distant	Distant site(s)/node(s) involved	Distant
28	Female	White	16	PTC	Total_thyroidectomy	Yes	Positive	No/Unknown	50	0	No	No	No	No	2014	One primary only	Distant	Distant site(s)/node(s) involved	Distant
53	Female	White	81	FTC	No	No/Unknown	Not_examined	No/Unknown	19	0	Yes	No	No	Yes	2014	One primary only	Distant	Distant site(s)/node(s) involved	Distant
42	Female	White	40	PTC	Total_thyroidectomy	No/Unknown	Positive	No/Unknown	57	0	No	No	No	No	2014	One primary only	Distant	Distant site(s)/node(s) involved	Distant
64	Female	Black	67	PTC	Other	Yes	Not_examined	Yes	5	1	No	No	No	No	2014	1st of 2 or more primaries	Distant	Distant site(s)/node(s) involved	Distant
65	Male	R_Other	160	FTC	Total_thyroidectomy	No/Unknown	Not_examined	No/Unknown	11	1	No	No	No	Yes	2014	One primary only	Distant	Distant site(s)/node(s) involved	Distant
26	Female	White	7	PTC	Total_thyroidectomy	Yes	Positive	No/Unknown	49	0	No	No	No	No	2014	One primary only	Distant	Distant site(s)/node(s) involved	Distant
77	Male	R_Other	35	PTC	Total_thyroidectomy	Yes	Positive	No/Unknown	22	1	No	No	No	Yes	2014	1st of 2 or more primaries	Distant	Distant site(s)/node(s) involved	Distant
63	Female	White	28	PTC	Total_thyroidectomy	Yes	Positive	No/Unknown	53	0	No	No	No	No	2014	One primary only	Distant	Distant site(s)/node(s) involved	Distant
32	Female	White	23	PTC	Total_thyroidectomy	No/Unknown	Positive	No/Unknown	52	0	Yes	No	No	No	2014	One primary only	Distant	Distant site(s)/node(s) involved	Distant
74	Male	White	24	PTC	Other	Yes	Positive	No/Unknown	49	0	No	No	No	Yes	2014	One primary only	Distant	Distant site(s)/node(s) involved	Distant
36	Female	R_Other	18	PTC	Total_thyroidectomy	Yes	Positive	No/Unknown	58	0	No	No	No	No	2014	One primary only	Distant	Distant site(s)/node(s) involved	Distant
67	Female	White	33	PTC	Total_thyroidectomy	Yes	Positive	No/Unknown	55	0	Yes	No	No	No	2014	One primary only	Distant	Distant site(s)/node(s) involved	Distant
45	Female	R_Other	13	PTC	Total_thyroidectomy	Yes	Negtive	No/Unknown	21	0	No	No	No	No	2014	One primary only	Distant	Distant site(s)/node(s) involved	Distant
75	Female	White	19	PTC	Total_thyroidectomy	Yes	Positive	No/Unknown	50	0	No	No	No	No	2014	One primary only	Distant	Distant site(s)/node(s) involved	Distant
60	Male	R_Other	65	PTC	Total_thyroidectomy	Yes	Positive	No/Unknown	57	0	No	No	No	No	2014	One primary only	Distant	Distant site(s)/node(s) involved	Distant
45	Female	White	80	PTC	Total_thyroidectomy	No/Unknown	Positive	No/Unknown	1	0	No	No	No	No	2014	One primary only	Distant	Distant site(s)/node(s) involved	Distant
74	Male	R_Other	100	PTC	Total_thyroidectomy	Yes	Positive	No/Unknown	19	0	No	No	No	No	2014	One primary only	Distant	Distant site(s)/node(s) involved	Distant
30	Male	R_Other	19	PTC	Total_thyroidectomy	Yes	Positive	No/Unknown	42	0	No	No	No	No	2014	One primary only	Distant	Distant site(s)/node(s) involved	Distant
61	Male	R_Other	27	PTC	Total_thyroidectomy	Yes	Negtive	No/Unknown	55	0	No	No	No	No	2014	1st of 2 or more primaries	Distant	Distant site(s)/node(s) involved	Distant
37	Female	White	21	PTC	Total_thyroidectomy	Yes	Not_examined	No/Unknown	54	0	No	No	No	No	2014	One primary only	Distant	Distant site(s)/node(s) involved	Distant
21	Female	White	20	PTC	Total_thyroidectomy	Yes	Positive	No/Unknown	53	0	No	No	No	No	2014	One primary only	Distant	Distant site(s)/node(s) involved	Distant
51	Female	White	20	PTC	Total_thyroidectomy	Yes	Positive	No/Unknown	53	0	No	No	No	No	2014	One primary only	Distant	Distant site(s)/node(s) involved	Distant
65	Female	White	15	PTC	Total_thyroidectomy	Yes	Positive	No/Unknown	50	0	No	No	No	No	2014	One primary only	Distant	Distant site(s)/node(s) involved	Distant
34	Male	White	60	PTC	Total_thyroidectomy	Yes	Positive	No/Unknown	48	0	No	No	No	Yes	2014	One primary only	Distant	Distant site(s)/node(s) involved	Distant
42	Male	White	68	PTC	Total_thyroidectomy	Yes	Positive	No/Unknown	48	0	No	No	No	No	2014	1st of 2 or more primaries	Distant	Distant site(s)/node(s) involved	Distant
55	Female	White	25	PTC	Total_thyroidectomy	Yes	Positive	No/Unknown	48	0	No	No	No	No	2014	One primary only	Distant	Distant site(s)/node(s) involved	Distant
52	Male	White	24	PTC	Total_thyroidectomy	No/Unknown	Positive	No/Unknown	48	0	No	No	No	No	2014	One primary only	Distant	Distant site(s)/node(s) involved	Distant
45	Male	R_Other	20	PTC	Total_thyroidectomy	Yes	Positive	No/Unknown	58	0	No	No	No	No	2014	One primary only	Distant	Distant site(s)/node(s) involved	Distant
63	Female	White	6	PTC	Total_thyroidectomy	Yes	Negtive	No/Unknown	55	0	Yes	No	No	No	2014	One primary only	Distant	Distant site(s)/node(s) involved	Distant
37	Female	R_Other	65	PTC	Total_thyroidectomy	Yes	Positive	No/Unknown	57	0	No	No	No	No	2014	One primary only	Distant	Distant site(s)/node(s) involved	Distant
33	Female	White	30	PTC	Total_thyroidectomy	Yes	Positive	No/Unknown	52	0	No	No	No	No	2014	One primary only	Distant	Distant site(s)/node(s) involved	Distant
76	Female	White	25	FTC	Total_thyroidectomy	Yes	Not_examined	No/Unknown	52	0	Yes	No	No	No	2014	One primary only	Distant	Distant site(s)/node(s) involved	Distant
89	Male	White	71	PTC	Total_thyroidectomy	Yes	Positive	No/Unknown	30	1	No	No	No	Yes	2014	One primary only	Distant	Distant site(s)/node(s) involved	Distant
57	Female	White	35	PTC	Total_thyroidectomy	Yes	Positive	No/Unknown	52	0	No	No	No	No	2014	One primary only	Distant	Distant site(s)/node(s) involved	Distant
39	Female	White	30	PTC	Total_thyroidectomy	Yes	Positive	No/Unknown	52	0	No	No	No	Yes	2014	One primary only	Distant	Distant site(s)/node(s) involved	Distant
48	Male	Black	120	PTC	Total_thyroidectomy	Yes	Negtive	No/Unknown	59	0	No	No	No	No	2014	One primary only	Distant	Distant site(s)/node(s) involved	Distant
75	Female	White	45	PTC	Total_thyroidectomy	Yes	Positive	No/Unknown	56	0	No	No	No	Yes	2014	One primary only	Distant	Distant site(s)/node(s) involved	Distant
61	Female	Black	35	PTC	Total_thyroidectomy	Yes	Negtive	No/Unknown	49	0	No	No	No	No	2014	One primary only	Distant	Distant site(s)/node(s) involved	Distant
60	Male	White	49	PTC	Total_thyroidectomy	Yes	Positive	No/Unknown	58	0	No	No	No	No	2014	One primary only	Distant	Distant site(s)/node(s) involved	Distant
53	Female	R_Other	50	PTC	Total_thyroidectomy	Yes	Negtive	No/Unknown	38	1	Yes	No	No	No	2014	One primary only	Distant	Distant site(s)/node(s) involved	Distant
66	Female	White	70	FTC	Other	Yes	Not_examined	Yes	7	1	No	No	No	Yes	2014	One primary only	Distant	Distant site(s)/node(s) involved	Distant
54	Female	White	16	PTC	Total_thyroidectomy	Yes	Negtive	No/Unknown	50	0	No	No	No	Yes	2014	One primary only	Distant	Distant site(s)/node(s) involved	Distant
43	Female	White	12	PTC	Total_thyroidectomy	Yes	Positive	No/Unknown	48	0	Yes	No	No	No	2014	One primary only	Distant	Distant site(s)/node(s) involved	Distant
71	Male	White	23	PTC	Total_thyroidectomy	Yes	Not_examined	No/Unknown	59	0	No	No	No	No	2014	One primary only	Distant	Distant site(s)/node(s) involved	Distant
52	Male	White	42	PTC	Total_thyroidectomy	No/Unknown	Positive	No/Unknown	4	0	No	No	No	No	2014	One primary only	Distant	Distant site(s)/node(s) involved	Distant
69	Female	R_Other	11	PTC	Total_thyroidectomy	No/Unknown	Positive	No/Unknown	59	0	No	No	No	No	2014	One primary only	Distant	Distant site(s)/node(s) involved	Distant
62	Male	R_Other	25	PTC	Total_thyroidectomy	Yes	Negtive	No/Unknown	57	0	No	No	No	No	2014	One primary only	Distant	Distant site(s)/node(s) involved	Distant
49	Female	White	22	PTC	Total_thyroidectomy	Yes	Positive	No/Unknown	57	0	No	No	No	No	2014	One primary only	Distant	Distant site(s)/node(s) involved	Distant
71	Female	White	125	PTC	No	Yes	Not_examined	Yes	20	1	No	No	No	No	2014	1st of 2 or more primaries	Distant	Distant site(s)/node(s) involved	Distant
83	Male	White	35	PTC	No	No/Unknown	Not_examined	No/Unknown	6	1	No	No	No	No	2014	One primary only	Distant	Distant site(s)/node(s) involved	Distant
57	Female	White	28	PTC	Total_thyroidectomy	No/Unknown	Positive	No/Unknown	29	0	No	No	No	No	2014	One primary only	Distant	Distant site(s)/node(s) involved	Distant
41	Female	White	18	PTC	Total_thyroidectomy	Yes	Positive	No/Unknown	55	0	No	No	No	Yes	2014	One primary only	Distant	Distant site(s)/node(s) involved	Distant
75	Female	R_Other	51	PTC	Total_thyroidectomy	Yes	Positive	Yes	35	1	No	No	No	Yes	2014	One primary only	Distant	Distant site(s)/node(s) involved	Distant
33	Female	R_Other	30	PTC	Total_thyroidectomy	Yes	Positive	No/Unknown	59	0	No	No	No	No	2014	One primary only	Distant	Distant site(s)/node(s) involved	Distant
78	Female	White	23	PTC	Total_thyroidectomy	No/Unknown	Negtive	No/Unknown	54	0	No	No	No	No	2014	One primary only	Distant	Distant site(s)/node(s) involved	Distant
60	Female	White	41	PTC	Total_thyroidectomy	No/Unknown	Not_examined	No/Unknown	53	0	Unknown	Unknown	Unknown	Unknown	2014	One primary only	Distant	Distant site(s)/node(s) involved	Distant
65	Female	White	47	PTC	Total_thyroidectomy	Yes	Not_examined	No/Unknown	57	0	No	No	No	No	2014	One primary only	Distant	Distant site(s)/node(s) involved	Distant
26	Male	White	42	PTC	Total_thyroidectomy	Yes	Positive	No/Unknown	55	0	No	No	No	Yes	2014	One primary only	Distant	Distant site(s)/node(s) involved	Distant
22	Female	White	70	PTC	Total_thyroidectomy	No/Unknown	Positive	No/Unknown	54	0	No	No	No	No	2014	One primary only	Distant	Distant site(s)/node(s) involved	Distant
58	Female	White	54	PTC	Total_thyroidectomy	Yes	Positive	Yes	12	1	No	No	Yes	Yes	2014	One primary only	Distant	Distant site(s)/node(s) involved	Distant
30	Female	White	15	PTC	Total_thyroidectomy	Yes	Positive	No/Unknown	27	0	No	No	No	No	2014	One primary only	Distant	Distant site(s)/node(s) involved	Distant
40	Female	White	20	PTC	Total_thyroidectomy	Yes	Negtive	No/Unknown	34	0	No	No	No	No	2014	One primary only	Distant	Distant site(s)/node(s) involved	Distant
67	Male	R_Other	19	PTC	Total_thyroidectomy	Yes	Positive	No/Unknown	51	0	No	No	No	Yes	2014	One primary only	Distant	Distant site(s)/node(s) involved	Distant
74	Female	R_Other	52	PTC	Other	Yes	Not_examined	Yes	4	1	No	No	No	Yes	2014	One primary only	Distant	Distant site(s)/node(s) involved	Distant
59	Female	White	15	PTC	Total_thyroidectomy	Yes	Positive	No/Unknown	52	0	No	No	No	No	2014	One primary only	Distant	Distant site(s)/node(s) involved	Distant
60	Male	White	34	PTC	Total_thyroidectomy	Yes	Not_examined	No/Unknown	35	1	Yes	No	No	No	2014	One primary only	Distant	Distant site(s)/node(s) involved	Distant
82	Female	Black	65	PTC	Total_thyroidectomy	No/Unknown	Not_examined	No/Unknown	50	0	No	No	No	Yes	2014	One primary only	Distant	Distant site(s)/node(s) involved	Distant
52	Female	White	50	PTC	Total_thyroidectomy	Yes	Positive	No/Unknown	50	0	No	No	No	Yes	2014	1st of 2 or more primaries	Distant	Distant site(s)/node(s) involved	Distant
63	Female	White	25	FTC	Total_thyroidectomy	Yes	Not_examined	No/Unknown	55	0	No	No	No	No	2014	One primary only	Distant	Distant site(s)/node(s) involved	Distant
78	Female	Black	39	PTC	No	No/Unknown	Not_examined	No/Unknown	6	1	No	No	No	No	2014	One primary only	Distant	Distant site(s)/node(s) involved	Distant
84	Female	R_Other	24	FTC	Total_thyroidectomy	Yes	Negtive	No/Unknown	51	0	Yes	No	No	No	2014	1st of 2 or more primaries	Distant	Distant site(s)/node(s) involved	Distant
65	Male	White	25	PTC	Total_thyroidectomy	Yes	Positive	No/Unknown	51	1	No	No	No	No	2014	One primary only	Distant	Distant site(s)/node(s) involved	Distant
52	Female	White	39	PTC	No	No/Unknown	Not_examined	No/Unknown	5	1	No	No	No	Yes	2014	One primary only	Distant	Distant site(s)/node(s) involved	Distant
26	Female	White	30	PTC	Total_thyroidectomy	Yes	Not_examined	No/Unknown	54	0	Unknown	Unknown	Unknown	Unknown	2014	One primary only	Distant	Distant site(s)/node(s) involved	Distant
70	Female	White	65	PTC	Total_thyroidectomy	Yes	Negtive	No/Unknown	49	0	Yes	Unknown	Unknown	Unknown	2014	One primary only	Distant	Distant site(s)/node(s) involved	Distant
35	Female	White	32	PTC	Total_thyroidectomy	Yes	Positive	No/Unknown	39	1	No	No	No	Yes	2014	One primary only	Distant	Distant site(s)/node(s) involved	Distant
86	Female	White	8	PTC	Total_thyroidectomy	Yes	Not_examined	No/Unknown	51	0	No	No	No	No	2014	One primary only	Distant	Distant site(s)/node(s) involved	Distant
33	Male	White	60	PTC	Total_thyroidectomy	No/Unknown	Positive	No/Unknown	6	0	No	No	No	No	2014	One primary only	Distant	Distant site(s)/node(s) involved	Distant
28	Female	White	10	PTC	Total_thyroidectomy	Yes	Positive	No/Unknown	48	0	No	No	No	No	2014	One primary only	Distant	Distant site(s)/node(s) involved	Distant
72	Female	White	27	FTC	Other	Yes	Not_examined	No/Unknown	10	0	No	No	No	No	2014	One primary only	Distant	Distant site(s)/node(s) involved	Distant
34	Female	White	13	PTC	Total_thyroidectomy	Yes	Not_examined	No/Unknown	46	0	No	No	No	No	2014	One primary only	Distant	Distant site(s)/node(s) involved	Distant
66	Male	Black	60	PTC	Total_thyroidectomy	Yes	Negtive	No/Unknown	49	0	No	No	No	Yes	2014	1st of 2 or more primaries	Distant	Distant site(s)/node(s) involved	Distant
74	Male	White	40	PTC	Other	Yes	Positive	No/Unknown	18	1	No	No	No	Yes	2014	One primary only	Distant	Distant site(s)/node(s) involved	Distant
46	Female	White	20	PTC	Total_thyroidectomy	Yes	Positive	No/Unknown	50	0	No	No	No	No	2014	One primary only	Distant	Distant site(s)/node(s) involved	Distant
61	Male	White	29	PTC	Other	No/Unknown	Positive	No/Unknown	51	0	No	No	No	No	2014	One primary only	Distant	Distant site(s)/node(s) involved	Distant
65	Female	White	27	PTC	Total_thyroidectomy	Yes	Positive	No/Unknown	54	0	No	No	No	Yes	2014	One primary only	Distant	Distant site(s)/node(s) involved	Distant
62	Male	White	56	FTC	Total_thyroidectomy	Yes	Positive	No/Unknown	5	1	Yes	No	No	Yes	2014	One primary only	Distant	Distant site(s)/node(s) involved	Distant
35	Male	White	30	PTC	Total_thyroidectomy	Yes	Positive	No/Unknown	59	0	No	No	No	No	2014	One primary only	Distant	Distant site(s)/node(s) involved	Distant
80	Male	White	11	PTC	Total_thyroidectomy	Yes	Not_examined	No/Unknown	59	0	No	No	No	Yes	2014	One primary only	Distant	Distant site(s)/node(s) involved	Distant
79	Female	White	18	PTC	Total_thyroidectomy	Yes	Not_examined	No/Unknown	5	1	Yes	No	No	No	2014	One primary only	Distant	Distant site(s)/node(s) involved	Distant
63	Female	R_Other	19	PTC	Total_thyroidectomy	Yes	Positive	No/Unknown	13	1	Yes	No	No	Yes	2014	One primary only	Distant	Distant site(s)/node(s) involved	Distant
90	Female	R_Other	60	PTC	Total_thyroidectomy	No/Unknown	Positive	No/Unknown	48	0	Yes	No	No	No	2014	One primary only	Distant	Distant site(s)/node(s) involved	Distant
34	Male	White	30	PTC	Total_thyroidectomy	No/Unknown	Positive	No/Unknown	56	0	No	No	No	No	2014	One primary only	Distant	Distant site(s)/node(s) involved	Distant
65	Female	White	25	PTC	Total_thyroidectomy	Yes	Positive	No/Unknown	57	0	No	No	No	No	2014	One primary only	Distant	Distant site(s)/node(s) involved	Distant
31	Female	White	27	PTC	Total_thyroidectomy	Yes	Negtive	No/Unknown	50	0	No	No	No	No	2014	One primary only	Distant	Distant site(s)/node(s) involved	Distant
44	Female	R_Other	15	PTC	Total_thyroidectomy	Yes	Positive	No/Unknown	47	0	No	No	No	No	2014	One primary only	Distant	Distant site(s)/node(s) involved	Distant
65	Male	White	106	PTC	Other	Yes	Not_examined	Yes	3	1	No	No	Yes	No	2014	One primary only	Distant	Distant site(s)/node(s) involved	Distant
75	Male	White	62	PTC	Total_thyroidectomy	Yes	Positive	No/Unknown	28	1	Yes	No	No	No	2014	One primary only	Distant	Distant site(s)/node(s) involved	Distant
51	Male	White	57	PTC	Total_thyroidectomy	Yes	Positive	No/Unknown	53	0	No	No	No	No	2014	One primary only	Distant	Distant site(s)/node(s) involved	Distant
69	Male	White	35	PTC	Total_thyroidectomy	No/Unknown	Positive	No/Unknown	5	1	No	No	No	No	2014	One primary only	Distant	Distant site(s)/node(s) involved	Distant
11	Female	R_Other	35	PTC	Total_thyroidectomy	No/Unknown	Positive	No/Unknown	54	0	No	No	No	Yes	2014	One primary only	Distant	Distant site(s)/node(s) involved	Distant
69	Female	Black	50	FTC	Total_thyroidectomy	Yes	Negtive	No/Unknown	52	0	No	No	No	No	2014	One primary only	Distant	Distant site(s)/node(s) involved	Distant
71	Male	White	25	PTC	Total_thyroidectomy	Yes	Positive	No/Unknown	58	0	No	No	No	No	2014	One primary only	Distant	Distant site(s)/node(s) involved	Distant
71	Female	White	39	PTC	Other	No/Unknown	Positive	No/Unknown	17	1	Yes	No	No	Yes	2014	One primary only	Distant	Distant site(s)/node(s) involved	Distant
34	Male	White	50	PTC	Total_thyroidectomy	Yes	Positive	No/Unknown	37	1	No	No	No	Yes	2014	One primary only	Distant	Distant site(s)/node(s) involved	Distant
73	Male	White	53	PTC	Total_thyroidectomy	No/Unknown	Positive	No/Unknown	19	1	No	No	No	Yes	2014	One primary only	Distant	Distant site(s)/node(s) involved	Distant
55	Male	Black	25	PTC	Total_thyroidectomy	Yes	Positive	No/Unknown	53	0	Yes	No	No	Yes	2014	One primary only	Distant	Distant site(s)/node(s) involved	Distant
36	Male	White	40	PTC	Total_thyroidectomy	Yes	Positive	No/Unknown	52	0	No	No	No	No	2014	One primary only	Distant	Distant site(s)/node(s) involved	Distant
66	Female	White	49	FTC	No	No/Unknown	Not_examined	No/Unknown	2	1	No	Unknown	No	Yes	2014	One primary only	Distant	Distant site(s)/node(s) involved	Distant
68	Male	White	70	PTC	Total_thyroidectomy	Yes	Positive	No/Unknown	23	1	No	No	No	Yes	2014	1st of 2 or more primaries	Distant	Distant site(s)/node(s) involved	Distant
84	Female	R_Other	32	PTC	Total_thyroidectomy	Yes	Positive	No/Unknown	40	1	No	No	No	No	2014	One primary only	Distant	Distant site(s)/node(s) involved	Distant
57	Male	White	19	PTC	Total_thyroidectomy	No/Unknown	Not_examined	No/Unknown	44	0	Yes	No	No	No	2014	1st of 2 or more primaries	Distant	Distant site(s)/node(s) involved	Distant
78	Female	R_Other	5	PTC	Total_thyroidectomy	No/Unknown	Positive	No/Unknown	40	0	No	No	No	Yes	2014	One primary only	Distant	Distant site(s)/node(s) involved	Distant
79	Male	White	22	PTC	No	Yes	Not_examined	No/Unknown	52	0	No	No	No	Unknown	2014	One primary only	Distant	Distant site(s)/node(s) involved	Distant
45	Female	R_Other	15	PTC	Total_thyroidectomy	Yes	Positive	No/Unknown	51	0	No	No	No	No	2014	One primary only	Distant	Distant site(s)/node(s) involved	Distant
90	Female	White	81	PTC	No	Yes	Positive	No/Unknown	5	1	No	No	No	No	2014	One primary only	Distant	Distant site(s)/node(s) involved	Distant
81	Male	White	35	FTC	Total_thyroidectomy	Yes	Positive	No/Unknown	20	1	No	No	No	Yes	2014	One primary only	Distant	Distant site(s)/node(s) involved	Distant
62	Female	White	11	PTC	Total_thyroidectomy	Yes	Not_examined	No/Unknown	49	0	No	No	No	No	2014	One primary only	Distant	Distant site(s)/node(s) involved	Distant
65	Male	White	41	PTC	Total_thyroidectomy	Yes	Positive	No/Unknown	50	0	No	No	No	No	2014	One primary only	Distant	Distant site(s)/node(s) involved	Distant
44	Male	White	25	PTC	Total_thyroidectomy	No/Unknown	Positive	No/Unknown	16	0	No	No	No	No	2014	One primary only	Distant	Distant site(s)/node(s) involved	Distant
46	Female	White	15	PTC	Total_thyroidectomy	No/Unknown	Positive	No/Unknown	50	0	No	No	No	No	2014	One primary only	Distant	Distant site(s)/node(s) involved	Distant
55	Female	White	20	PTC	Total_thyroidectomy	Yes	Positive	No/Unknown	48	0	No	No	No	No	2014	One primary only	Distant	Distant site(s)/node(s) involved	Distant
62	Female	R_Other	27	PTC	Total_thyroidectomy	Yes	Positive	No/Unknown	49	0	No	No	No	No	2014	One primary only	Distant	Distant site(s)/node(s) involved	Distant
61	Female	White	40	PTC	Total_thyroidectomy	No/Unknown	Negtive	No/Unknown	48	0	No	No	No	No	2014	1st of 2 or more primaries	Distant	Distant site(s)/node(s) involved	Distant
64	Male	White	17	PTC	Total_thyroidectomy	Yes	Positive	No/Unknown	52	0	No	No	No	No	2014	One primary only	Distant	Distant site(s)/node(s) involved	Distant
79	Female	White	20	FTC	Total_thyroidectomy	Yes	Not_examined	No/Unknown	51	0	Yes	No	No	No	2014	One primary only	Distant	Distant site(s)/node(s) involved	Distant
77	Female	White	6	PTC	Total_thyroidectomy	Yes	Negtive	No/Unknown	48	0	Yes	No	No	Yes	2014	One primary only	Distant	Distant site(s)/node(s) involved	Distant
86	Male	White	42	FTC	Other	Yes	Positive	No/Unknown	10	1	No	No	No	Yes	2014	One primary only	Distant	Distant site(s)/node(s) involved	Distant
50	Female	White	25	PTC	Other	Yes	Not_examined	No/Unknown	54	0	No	No	No	No	2014	One primary only	Distant	Distant site(s)/node(s) involved	Distant
76	Female	White	19	PTC	Total_thyroidectomy	Yes	Not_examined	No/Unknown	50	0	No	No	No	No	2014	One primary only	Distant	Distant site(s)/node(s) involved	Distant
58	Male	White	60	FTC	Total_thyroidectomy	Yes	Not_examined	No/Unknown	39	1	Yes	No	No	No	2014	One primary only	Distant	Distant site(s)/node(s) involved	Distant
81	Female	White	96	FTC	No	No/Unknown	Positive	Yes	10	1	No	No	No	No	2014	1st of 2 or more primaries	Distant	Distant site(s)/node(s) involved	Distant
31	Female	R_Other	20	PTC	Other	Yes	Positive	No/Unknown	54	0	No	No	No	No	2014	One primary only	Distant	Distant site(s)/node(s) involved	Distant
72	Female	R_Other	70	FTC	Total_thyroidectomy	Yes	Positive	No/Unknown	48	1	No	No	No	Yes	2014	One primary only	Distant	Distant site(s)/node(s) involved	Distant
51	Male	White	10	PTC	Total_thyroidectomy	Yes	Positive	No/Unknown	26	0	No	No	No	No	2014	One primary only	Distant	Distant site(s)/node(s) involved	Distant
36	Female	White	12	PTC	Total_thyroidectomy	Yes	Positive	No/Unknown	48	0	No	No	No	No	2014	One primary only	Distant	Distant site(s)/node(s) involved	Distant
68	Female	White	15	PTC	Total_thyroidectomy	Yes	Positive	No/Unknown	39	1	No	No	No	Yes	2014	One primary only	Distant	Distant site(s)/node(s) involved	Distant
34	Female	Black	60	FTC	Total_thyroidectomy	Yes	Negtive	No/Unknown	50	0	Yes	No	No	No	2014	1st of 2 or more primaries	Distant	Distant site(s)/node(s) involved	Distant
18	Male	White	20	PTC	Other	Yes	Positive	No/Unknown	59	0	No	No	No	Yes	2014	One primary only	Distant	Distant site(s)/node(s) involved	Distant
38	Male	White	35	FTC	No	Yes	Not_examined	Yes	56	0	Yes	No	No	No	2014	One primary only	Distant	Distant site(s)/node(s) involved	Distant
68	Male	White	75	FTC	No	Yes	Not_examined	No/Unknown	5	1	Yes	No	Yes	Yes	2014	One primary only	Distant	Distant site(s)/node(s) involved	Distant
47	Female	White	15	PTC	Total_thyroidectomy	Yes	Negtive	No/Unknown	57	0	Yes	No	No	No	2014	One primary only	Distant	Distant site(s)/node(s) involved	Distant
37	Female	White	50	PTC	Other	Yes	Positive	No/Unknown	19	1	No	No	No	Yes	2014	One primary only	Distant	Distant site(s)/node(s) involved	Distant
38	Female	White	22	PTC	Total_thyroidectomy	Yes	Positive	No/Unknown	56	0	No	No	No	No	2014	One primary only	Distant	Distant site(s)/node(s) involved	Distant
68	Female	White	74	PTC	Total_thyroidectomy	Yes	Positive	No/Unknown	22	1	Yes	No	No	Yes	2014	One primary only	Distant	Distant site(s)/node(s) involved	Distant
63	Male	White	120	FTC	No	No/Unknown	Not_examined	Yes	10	1	Yes	No	Yes	Yes	2014	One primary only	Distant	Distant site(s)/node(s) involved	Distant
57	Male	Black	95	PTC	Total_thyroidectomy	No/Unknown	Positive	No/Unknown	57	0	No	No	No	No	2014	One primary only	Distant	Distant site(s)/node(s) involved	Distant
91	Male	White	57	PTC	No	No/Unknown	Positive	No/Unknown	4	1	No	No	No	No	2014	One primary only	Distant	Distant site(s)/node(s) involved	Distant
68	Male	Black	15	PTC	Other	Yes	Positive	No/Unknown	47	1	No	No	No	Yes	2014	1st of 2 or more primaries	Distant	Distant site(s)/node(s) involved	Distant
59	Male	White	90	PTC	Total_thyroidectomy	Yes	Positive	No/Unknown	21	1	No	No	No	No	2014	One primary only	Distant	Distant site(s)/node(s) involved	Distant
58	Female	White	20	PTC	Total_thyroidectomy	Yes	Positive	No/Unknown	53	0	No	No	No	No	2014	One primary only	Distant	Distant site(s)/node(s) involved	Distant
83	Female	Black	35	FTC	No	No/Unknown	Not_examined	Yes	51	0	Yes	No	No	Yes	2014	One primary only	Distant	Distant site(s)/node(s) involved	Distant
36	Female	White	20	PTC	Total_thyroidectomy	Yes	Positive	No/Unknown	50	0	No	No	No	No	2014	One primary only	Distant	Distant site(s)/node(s) involved	Distant
32	Male	White	70	PTC	Total_thyroidectomy	Yes	Positive	No/Unknown	49	0	No	No	No	No	2014	One primary only	Distant	Distant site(s)/node(s) involved	Distant
65	Male	Black	14	PTC	Total_thyroidectomy	Yes	Not_examined	No/Unknown	50	0	No	No	No	Yes	2014	One primary only	Distant	Distant site(s)/node(s) involved	Distant
37	Female	White	10	PTC	Total_thyroidectomy	No/Unknown	Positive	No/Unknown	48	0	No	No	No	No	2014	One primary only	Distant	Distant site(s)/node(s) involved	Distant
75	Female	White	135	FTC	Total_thyroidectomy	No/Unknown	Not_examined	No/Unknown	12	1	No	No	No	Yes	2014	One primary only	Distant	Distant site(s)/node(s) involved	Distant
87	Female	Black	40	PTC	Total_thyroidectomy	Yes	Negtive	Yes	58	0	No	No	No	No	2014	1st of 2 or more primaries	Distant	Distant site(s)/node(s) involved	Distant
35	Male	White	8	PTC	Total_thyroidectomy	No/Unknown	Positive	No/Unknown	53	0	No	No	No	No	2014	One primary only	Distant	Distant site(s)/node(s) involved	Distant
68	Female	R_Other	5	PTC	Total_thyroidectomy	Yes	Positive	No/Unknown	52	0	Yes	No	No	No	2014	One primary only	Distant	Distant site(s)/node(s) involved	Distant
70	Female	Black	25	FTC	Total_thyroidectomy	Yes	Negtive	No/Unknown	51	0	Yes	No	No	No	2014	1st of 2 or more primaries	Distant	Distant site(s)/node(s) involved	Distant
45	Male	White	11	PTC	Total_thyroidectomy	No/Unknown	Positive	No/Unknown	4	1	No	No	No	Yes	2014	One primary only	Distant	Distant site(s)/node(s) involved	Distant
65	Female	White	13	PTC	Total_thyroidectomy	Yes	Negtive	No/Unknown	32	1	Yes	No	No	Yes	2014	One primary only	Distant	Distant site(s)/node(s) involved	Distant
34	Female	White	50	PTC	Total_thyroidectomy	No/Unknown	Positive	No/Unknown	54	0	No	Yes	No	No	2014	One primary only	Distant	Distant site(s)/node(s) involved	Distant
58	Male	Black	42	PTC	Other	Yes	Not_examined	No/Unknown	49	0	No	No	No	Yes	2014	One primary only	Distant	Distant site(s)/node(s) involved	Distant
78	Female	White	15	FTC	Total_thyroidectomy	Yes	Negtive	No/Unknown	6	0	Yes	No	No	No	2014	One primary only	Distant	Distant site(s)/node(s) involved	Distant
39	Female	White	15	PTC	Total_thyroidectomy	Yes	Not_examined	No/Unknown	53	0	No	No	No	No	2014	One primary only	Distant	Distant site(s)/node(s) involved	Distant
58	Male	R_Other	8	PTC	Total_thyroidectomy	No/Unknown	Negtive	No/Unknown	50	0	No	No	No	No	2014	One primary only	Distant	Distant site(s)/node(s) involved	Distant
38	Female	White	35	PTC	Total_thyroidectomy	Yes	Positive	No/Unknown	48	0	No	No	No	No	2014	1st of 2 or more primaries	Distant	Distant site(s)/node(s) involved	Distant
65	Male	White	25	FTC	Total_thyroidectomy	Yes	Negtive	No/Unknown	58	0	Yes	No	No	Yes	2014	One primary only	Distant	Distant site(s)/node(s) involved	Distant
68	Male	White	103	FTC	No	Yes	Not_examined	Yes	48	0	Yes	No	No	Yes	2014	One primary only	Distant	Distant site(s)/node(s) involved	Distant
48	Male	White	64	PTC	Total_thyroidectomy	Yes	Positive	No/Unknown	49	0	No	No	No	No	2014	One primary only	Distant	Distant site(s)/node(s) involved	Distant
61	Male	White	50	PTC	Total_thyroidectomy	No/Unknown	Positive	No/Unknown	51	0	No	No	No	No	2014	One primary only	Distant	Distant site(s)/node(s) involved	Distant
52	Female	White	8	PTC	Total_thyroidectomy	Yes	Positive	No/Unknown	49	0	No	No	No	No	2014	One primary only	Distant	Distant site(s)/node(s) involved	Distant
47	Male	White	26	PTC	Total_thyroidectomy	Yes	Positive	No/Unknown	53	0	No	No	No	No	2014	One primary only	Distant	Distant site(s)/node(s) involved	Distant
70	Female	White	68	FTC	Total_thyroidectomy	Yes	Not_examined	No/Unknown	49	0	Yes	No	Yes	Yes	2014	1st of 2 or more primaries	Distant	Distant site(s)/node(s) involved	Distant
63	Male	White	21	PTC	Total_thyroidectomy	Yes	Positive	No/Unknown	52	0	No	No	No	No	2014	One primary only	Distant	Distant site(s)/node(s) involved	Distant
36	Male	White	90	PTC	Total_thyroidectomy	Yes	Positive	No/Unknown	59	0	No	No	No	No	2014	One primary only	Distant	Distant site(s)/node(s) involved	Distant
58	Female	Black	29	PTC	Total_thyroidectomy	Yes	Positive	No/Unknown	52	0	No	No	No	No	2014	One primary only	Distant	Distant site(s)/node(s) involved	Distant
38	Male	White	25	PTC	Total_thyroidectomy	Yes	Positive	No/Unknown	51	0	No	No	No	No	2014	One primary only	Distant	Distant site(s)/node(s) involved	Distant
76	Female	White	55	PTC	Total_thyroidectomy	Yes	Not_examined	No/Unknown	53	0	No	No	Yes	No	2014	One primary only	Distant	Distant site(s)/node(s) involved	Distant
56	Female	White	16	PTC	Total_thyroidectomy	Yes	Not_examined	Yes	56	0	Yes	No	No	No	2014	One primary only	Distant	Distant site(s)/node(s) involved	Distant
76	Male	White	27	PTC	Other	No/Unknown	Positive	Yes	57	0	No	No	No	Yes	2014	One primary only	Distant	Distant site(s)/node(s) involved	Distant
62	Male	White	25	PTC	Other	Yes	Positive	No/Unknown	56	0	No	No	No	No	2014	One primary only	Distant	Distant site(s)/node(s) involved	Distant
51	Male	Black	9	PTC	Total_thyroidectomy	Yes	Not_examined	Yes	49	0	No	Yes	No	Yes	2014	One primary only	Distant	Distant site(s)/node(s) involved	Distant
87	Male	White	26	PTC	Total_thyroidectomy	No/Unknown	Positive	Yes	25	1	No	No	No	Yes	2014	One primary only	Distant	Distant site(s)/node(s) involved	Distant
67	Male	Black	22	PTC	Total_thyroidectomy	Yes	Positive	No/Unknown	54	0	No	No	No	No	2014	One primary only	Distant	Distant site(s)/node(s) involved	Distant
44	Female	White	2	PTC	Total_thyroidectomy	Yes	Not_examined	No/Unknown	54	0	No	No	No	No	2014	One primary only	Distant	Distant site(s)/node(s) involved	Distant
64	Male	White	45	FTC	Total_thyroidectomy	Yes	Negtive	Yes	52	0	Yes	No	No	No	2014	One primary only	Distant	Distant site(s)/node(s) involved	Distant
55	Male	White	38	PTC	Total_thyroidectomy	Yes	Positive	No/Unknown	56	0	No	No	No	No	2014	One primary only	Distant	Distant site(s)/node(s) involved	Distant
33	Male	White	35	PTC	Total_thyroidectomy	No/Unknown	Not_examined	No/Unknown	56	0	No	No	No	No	2014	One primary only	Distant	Distant site(s)/node(s) involved	Distant
62	Male	White	80	PTC	No	Yes	Not_examined	No/Unknown	12	1	Yes	No	No	Yes	2014	One primary only	Distant	Distant site(s)/node(s) involved	Distant
44	Female	White	20	PTC	Total_thyroidectomy	Yes	Positive	No/Unknown	55	0	No	No	No	No	2014	One primary only	Distant	Distant site(s)/node(s) involved	Distant
57	Female	Black	25	PTC	Total_thyroidectomy	Yes	Not_examined	No/Unknown	50	0	Yes	No	No	No	2014	One primary only	Distant	Distant site(s)/node(s) involved	Distant
86	Female	R_Other	50	FTC	No	Yes	Not_examined	No/Unknown	4	1	Yes	Yes	No	No	2013	One primary only	Distant	Distant site(s)/node(s) involved	Distant
70	Female	White	35	PTC	Total_thyroidectomy	Yes	Not_examined	No/Unknown	14	1	Yes	No	No	No	2013	One primary only	Distant	Distant site(s)/node(s) involved	Distant
63	Female	White	85	PTC	Total_thyroidectomy	No/Unknown	Positive	No/Unknown	47	1	No	No	No	No	2013	1st of 2 or more primaries	Distant	Distant site(s)/node(s) involved	Distant
76	Male	White	16	PTC	Other	Yes	Positive	No/Unknown	63	0	No	No	No	Yes	2013	One primary only	Distant	Distant site(s)/node(s) involved	Distant
75	Male	R_Other	48	PTC	Total_thyroidectomy	Yes	Positive	No/Unknown	63	0	Yes	No	No	No	2013	One primary only	Distant	Distant site(s)/node(s) involved	Distant
22	Male	White	45	PTC	Total_thyroidectomy	No/Unknown	Positive	No/Unknown	58	0	No	No	No	No	2013	One primary only	Distant	Distant site(s)/node(s) involved	Distant
46	Male	White	27	FTC	Total_thyroidectomy	No/Unknown	Negtive	No/Unknown	58	0	No	No	No	No	2013	One primary only	Distant	Distant site(s)/node(s) involved	Distant
84	Female	White	37	FTC	Total_thyroidectomy	Yes	Not_examined	No/Unknown	69	0	No	No	No	Yes	2013	1st of 2 or more primaries	Distant	Distant site(s)/node(s) involved	Distant
71	Male	White	13	PTC	Other	Yes	Not_examined	No/Unknown	71	0	Yes	No	No	No	2013	One primary only	Distant	Distant site(s)/node(s) involved	Distant
95	Female	White	55	PTC	Total_thyroidectomy	Yes	Negtive	No/Unknown	4	1	No	No	No	No	2013	One primary only	Distant	Distant site(s)/node(s) involved	Distant
53	Male	Black	8	PTC	Total_thyroidectomy	No/Unknown	Positive	No/Unknown	66	0	No	No	No	No	2013	One primary only	Distant	Distant site(s)/node(s) involved	Distant
25	Female	R_Other	2	PTC	Total_thyroidectomy	Yes	Positive	No/Unknown	53	0	No	No	No	No	2013	One primary only	Distant	Distant site(s)/node(s) involved	Distant
32	Female	R_Other	50	PTC	Total_thyroidectomy	Yes	Positive	Yes	70	0	No	No	No	No	2013	One primary only	Distant	Distant site(s)/node(s) involved	Distant
46	Female	White	100	PTC	Total_thyroidectomy	No/Unknown	Positive	No/Unknown	1	1	No	No	No	Yes	2013	One primary only	Distant	Distant site(s)/node(s) involved	Distant
70	Female	White	50	FTC	Total_thyroidectomy	Yes	Not_examined	No/Unknown	65	0	No	No	No	Yes	2013	One primary only	Distant	Distant site(s)/node(s) involved	Distant
57	Male	White	11	PTC	Total_thyroidectomy	Yes	Positive	No/Unknown	64	0	No	No	No	No	2013	One primary only	Distant	Distant site(s)/node(s) involved	Distant
67	Female	White	18	PTC	Total_thyroidectomy	Yes	Positive	No/Unknown	60	0	No	No	No	No	2013	One primary only	Distant	Distant site(s)/node(s) involved	Distant
49	Female	White	30	PTC	Total_thyroidectomy	Yes	Positive	No/Unknown	14	1	Yes	No	No	No	2013	One primary only	Distant	Distant site(s)/node(s) involved	Distant
57	Male	White	12	FTC	Total_thyroidectomy	No/Unknown	Positive	No/Unknown	67	0	Yes	No	No	Yes	2013	One primary only	Distant	Distant site(s)/node(s) involved	Distant
20	Female	White	8	PTC	Total_thyroidectomy	Yes	Negtive	No/Unknown	68	0	Yes	No	No	No	2013	One primary only	Distant	Distant site(s)/node(s) involved	Distant
69	Male	White	30	PTC	Total_thyroidectomy	No/Unknown	Positive	No/Unknown	62	0	No	No	No	Yes	2013	One primary only	Distant	Distant site(s)/node(s) involved	Distant
65	Male	White	35	PTC	Total_thyroidectomy	No/Unknown	Positive	No/Unknown	68	0	No	No	No	No	2013	One primary only	Distant	Distant site(s)/node(s) involved	Distant
78	Female	White	40	PTC	Total_thyroidectomy	No/Unknown	Positive	No/Unknown	27	1	No	No	No	No	2013	One primary only	Distant	Distant site(s)/node(s) involved	Distant
83	Female	White	58	PTC	No	No/Unknown	Not_examined	Yes	20	1	No	No	No	No	2013	One primary only	Distant	Distant site(s)/node(s) involved	Distant
66	Female	White	36	PTC	Total_thyroidectomy	Yes	Negtive	No/Unknown	67	0	No	No	No	Yes	2013	One primary only	Distant	Distant site(s)/node(s) involved	Distant
61	Female	R_Other	71	PTC	Total_thyroidectomy	Yes	Positive	No/Unknown	65	0	No	No	No	No	2013	One primary only	Distant	Distant site(s)/node(s) involved	Distant
56	Female	White	60	PTC	Total_thyroidectomy	No/Unknown	Positive	No/Unknown	3	1	No	No	No	No	2013	One primary only	Distant	Distant site(s)/node(s) involved	Distant
89	Male	White	50	PTC	Total_thyroidectomy	Yes	Positive	No/Unknown	2	1	No	No	No	No	2013	One primary only	Distant	Distant site(s)/node(s) involved	Distant
37	Female	White	7	PTC	Total_thyroidectomy	Yes	Positive	No/Unknown	65	0	No	No	No	No	2013	One primary only	Distant	Distant site(s)/node(s) involved	Distant
78	Female	White	45	PTC	Total_thyroidectomy	Yes	Positive	No/Unknown	38	1	No	No	No	No	2013	One primary only	Distant	Distant site(s)/node(s) involved	Distant
50	Female	R_Other	25	PTC	Total_thyroidectomy	Yes	Positive	No/Unknown	69	0	No	No	No	No	2013	One primary only	Distant	Distant site(s)/node(s) involved	Distant
53	Female	R_Other	24	PTC	Other	Yes	Negtive	No/Unknown	27	1	No	No	No	No	2013	1st of 2 or more primaries	Distant	Distant site(s)/node(s) involved	Distant
62	Male	White	14	PTC	Total_thyroidectomy	Yes	Positive	No/Unknown	68	0	No	No	No	No	2013	One primary only	Distant	Distant site(s)/node(s) involved	Distant
75	Male	R_Other	58	PTC	No	No/Unknown	Not_examined	No/Unknown	3	1	No	Yes	No	Yes	2013	One primary only	Distant	Distant site(s)/node(s) involved	Distant
65	Male	R_Other	11	PTC	Total_thyroidectomy	Yes	Negtive	No/Unknown	71	0	No	No	No	Yes	2013	1st of 2 or more primaries	Distant	Distant site(s)/node(s) involved	Distant
57	Male	R_Other	50	PTC	Total_thyroidectomy	Yes	Positive	Yes	11	1	Yes	No	No	Yes	2013	One primary only	Distant	Distant site(s)/node(s) involved	Distant
62	Male	White	45	PTC	Total_thyroidectomy	Yes	Positive	No/Unknown	59	1	No	No	No	No	2013	One primary only	Distant	Distant site(s)/node(s) involved	Distant
62	Female	White	35	PTC	Total_thyroidectomy	Yes	Positive	No/Unknown	26	1	No	No	No	No	2013	One primary only	Distant	Distant site(s)/node(s) involved	Distant
40	Male	White	120	FTC	No	Yes	Not_examined	No/Unknown	3	1	Yes	No	Yes	Yes	2013	One primary only	Distant	Distant site(s)/node(s) involved	Distant
27	Female	White	30	PTC	Total_thyroidectomy	Yes	Positive	No/Unknown	66	0	No	No	No	No	2013	One primary only	Distant	Distant site(s)/node(s) involved	Distant
74	Male	White	25	PTC	Total_thyroidectomy	Yes	Positive	No/Unknown	38	1	No	No	No	No	2013	One primary only	Distant	Distant site(s)/node(s) involved	Distant
33	Male	White	31	PTC	Total_thyroidectomy	Yes	Positive	No/Unknown	60	0	No	No	No	Yes	2013	One primary only	Distant	Distant site(s)/node(s) involved	Distant
53	Male	White	55	PTC	Total_thyroidectomy	Yes	Positive	No/Unknown	60	0	No	No	Yes	No	2013	One primary only	Distant	Distant site(s)/node(s) involved	Distant
59	Male	White	11	PTC	Total_thyroidectomy	Yes	Positive	No/Unknown	64	0	No	No	No	Yes	2013	One primary only	Distant	Distant site(s)/node(s) involved	Distant
82	Male	White	88	PTC	No	Yes	Not_examined	No/Unknown	1	1	No	No	No	Yes	2013	One primary only	Distant	Distant site(s)/node(s) involved	Distant
55	Female	White	45	FTC	Total_thyroidectomy	Yes	Not_examined	No/Unknown	60	0	Yes	No	No	No	2013	One primary only	Distant	Distant site(s)/node(s) involved	Distant
48	Female	R_Other	135	PTC	Total_thyroidectomy	Yes	Positive	No/Unknown	64	0	No	No	No	No	2013	One primary only	Distant	Distant site(s)/node(s) involved	Distant
36	Female	White	3	PTC	Total_thyroidectomy	No/Unknown	Positive	No/Unknown	69	0	No	No	No	No	2013	One primary only	Distant	Distant site(s)/node(s) involved	Distant
61	Female	White	45	FTC	No	No/Unknown	Not_examined	No/Unknown	55	1	No	No	No	Yes	2013	One primary only	Distant	Distant site(s)/node(s) involved	Distant
68	Male	R_Other	29	PTC	Total_thyroidectomy	Yes	Positive	No/Unknown	63	0	No	No	No	Yes	2013	One primary only	Distant	Distant site(s)/node(s) involved	Distant
17	Female	White	30	PTC	Total_thyroidectomy	Yes	Positive	No/Unknown	66	0	No	No	No	Yes	2013	One primary only	Distant	Distant site(s)/node(s) involved	Distant
49	Female	White	59	PTC	Total_thyroidectomy	Yes	Positive	No/Unknown	70	0	No	No	No	No	2013	One primary only	Distant	Distant site(s)/node(s) involved	Distant
63	Female	White	15	PTC	Total_thyroidectomy	Yes	Not_examined	No/Unknown	67	0	No	No	No	Yes	2013	One primary only	Distant	Distant site(s)/node(s) involved	Distant
57	Female	R_Other	13	PTC	Total_thyroidectomy	Yes	Positive	No/Unknown	34	1	No	No	No	Yes	2013	One primary only	Distant	Distant site(s)/node(s) involved	Distant
78	Male	White	15	PTC	Total_thyroidectomy	Yes	Not_examined	No/Unknown	21	1	No	No	No	Yes	2013	One primary only	Distant	Distant site(s)/node(s) involved	Distant
59	Female	White	45	PTC	Other	No/Unknown	Positive	No/Unknown	3	1	No	No	No	No	2013	One primary only	Distant	Distant site(s)/node(s) involved	Distant
77	Female	White	37	FTC	Total_thyroidectomy	Yes	Not_examined	No/Unknown	3	1	Yes	No	No	No	2013	One primary only	Distant	Distant site(s)/node(s) involved	Distant
80	Male	R_Other	63	FTC	Total_thyroidectomy	Yes	Negtive	No/Unknown	69	0	No	No	No	Yes	2013	One primary only	Distant	Distant site(s)/node(s) involved	Distant
64	Female	R_Other	31	PTC	Total_thyroidectomy	Yes	Negtive	No/Unknown	65	0	No	No	Yes	No	2013	1st of 2 or more primaries	Distant	Distant site(s)/node(s) involved	Distant
57	Male	Black	8	PTC	Total_thyroidectomy	No/Unknown	Positive	No/Unknown	66	0	No	No	No	No	2013	One primary only	Distant	Distant site(s)/node(s) involved	Distant
65	Female	White	13	FTC	Total_thyroidectomy	Yes	Negtive	No/Unknown	66	0	Yes	No	No	Yes	2013	One primary only	Distant	Distant site(s)/node(s) involved	Distant
31	Female	White	50	PTC	Total_thyroidectomy	No/Unknown	Positive	No/Unknown	66	0	No	No	No	No	2013	One primary only	Distant	Distant site(s)/node(s) involved	Distant
64	Female	R_Other	33	PTC	Total_thyroidectomy	No/Unknown	Positive	No/Unknown	61	0	No	No	No	No	2013	One primary only	Distant	Distant site(s)/node(s) involved	Distant
42	Male	White	39	PTC	Total_thyroidectomy	Yes	Positive	No/Unknown	60	0	No	No	No	No	2013	One primary only	Distant	Distant site(s)/node(s) involved	Distant
53	Female	R_Other	16	PTC	Total_thyroidectomy	Yes	Positive	No/Unknown	60	0	No	No	No	No	2013	One primary only	Distant	Distant site(s)/node(s) involved	Distant
69	Female	White	75	PTC	Total_thyroidectomy	Yes	Positive	No/Unknown	68	0	No	No	No	No	2013	One primary only	Distant	Distant site(s)/node(s) involved	Distant
71	Female	White	14	PTC	Total_thyroidectomy	Yes	Positive	No/Unknown	63	0	No	No	No	No	2013	One primary only	Distant	Distant site(s)/node(s) involved	Distant
35	Female	White	46	PTC	Total_thyroidectomy	Yes	Positive	No/Unknown	66	0	No	No	No	No	2013	One primary only	Distant	Distant site(s)/node(s) involved	Distant
56	Male	White	72	FTC	Total_thyroidectomy	No/Unknown	Negtive	No/Unknown	4	1	No	No	No	No	2013	One primary only	Distant	Distant site(s)/node(s) involved	Distant
64	Female	White	20	PTC	Total_thyroidectomy	Yes	Positive	No/Unknown	68	0	No	No	No	No	2013	1st of 2 or more primaries	Distant	Distant site(s)/node(s) involved	Distant
45	Female	White	30	PTC	Total_thyroidectomy	Yes	Positive	Yes	62	0	No	No	No	Yes	2013	One primary only	Distant	Distant site(s)/node(s) involved	Distant
52	Female	White	26	PTC	Total_thyroidectomy	Yes	Positive	No/Unknown	58	1	Yes	No	No	Yes	2013	One primary only	Distant	Distant site(s)/node(s) involved	Distant
61	Female	White	17	PTC	Total_thyroidectomy	Yes	Not_examined	No/Unknown	68	0	No	No	No	No	2013	One primary only	Distant	Distant site(s)/node(s) involved	Distant
73	Male	White	45	PTC	No	Yes	Not_examined	Yes	3	1	No	No	No	No	2013	One primary only	Distant	Distant site(s)/node(s) involved	Distant
55	Female	White	35	PTC	Other	Yes	Not_examined	No/Unknown	3	0	No	No	No	No	2013	One primary only	Distant	Distant site(s)/node(s) involved	Distant
42	Male	Black	11	PTC	Total_thyroidectomy	No/Unknown	Negtive	No/Unknown	67	0	No	No	No	No	2013	One primary only	Distant	Distant site(s)/node(s) involved	Distant
41	Male	White	18	PTC	Total_thyroidectomy	Yes	Positive	No/Unknown	39	0	No	No	No	No	2013	One primary only	Distant	Distant site(s)/node(s) involved	Distant
65	Male	White	27	FTC	Total_thyroidectomy	Yes	Positive	No/Unknown	65	0	No	No	No	No	2013	1st of 2 or more primaries	Distant	Distant site(s)/node(s) involved	Distant
51	Female	White	40	PTC	Total_thyroidectomy	No/Unknown	Not_examined	No/Unknown	43	0	No	No	No	No	2013	One primary only	Distant	Distant site(s)/node(s) involved	Distant
64	Male	Black	34	PTC	No	No/Unknown	Positive	No/Unknown	49	1	No	No	No	No	2013	1st of 2 or more primaries	Distant	Distant site(s)/node(s) involved	Distant
73	Male	White	90	PTC	Total_thyroidectomy	Yes	Positive	No/Unknown	42	1	No	No	No	No	2013	One primary only	Distant	Distant site(s)/node(s) involved	Distant
47	Female	White	30	PTC	Total_thyroidectomy	Yes	Not_examined	No/Unknown	10	0	No	No	No	No	2013	One primary only	Distant	Distant site(s)/node(s) involved	Distant
79	Female	White	45	PTC	Total_thyroidectomy	Yes	Negtive	No/Unknown	63	0	No	No	No	No	2013	One primary only	Distant	Distant site(s)/node(s) involved	Distant
47	Male	White	46	PTC	Total_thyroidectomy	Yes	Positive	Yes	65	0	No	No	No	No	2013	One primary only	Distant	Distant site(s)/node(s) involved	Distant
83	Female	White	50	PTC	No	No/Unknown	Not_examined	No/Unknown	1	1	No	No	No	Yes	2013	One primary only	Distant	Distant site(s)/node(s) involved	Distant
45	Female	R_Other	17	PTC	Total_thyroidectomy	Yes	Not_examined	No/Unknown	65	0	No	No	No	No	2013	One primary only	Distant	Distant site(s)/node(s) involved	Distant
46	Male	R_Other	62	PTC	Total_thyroidectomy	Yes	Not_examined	No/Unknown	65	0	Yes	No	No	No	2013	One primary only	Distant	Distant site(s)/node(s) involved	Distant
24	Female	White	55	PTC	Total_thyroidectomy	Yes	Positive	No/Unknown	62	0	No	No	No	No	2013	One primary only	Distant	Distant site(s)/node(s) involved	Distant
20	Male	White	37	PTC	Total_thyroidectomy	Yes	Positive	No/Unknown	42	0	No	No	No	No	2013	One primary only	Distant	Distant site(s)/node(s) involved	Distant
27	Male	White	56	PTC	Total_thyroidectomy	Yes	Positive	No/Unknown	62	0	No	No	No	No	2013	One primary only	Distant	Distant site(s)/node(s) involved	Distant
62	Male	R_Other	31	PTC	Total_thyroidectomy	Yes	Negtive	No/Unknown	70	0	No	No	No	No	2013	One primary only	Distant	Distant site(s)/node(s) involved	Distant
36	Female	White	10	PTC	No	No/Unknown	Not_examined	No/Unknown	68	0	No	No	No	No	2013	One primary only	Distant	Distant site(s)/node(s) involved	Distant
59	Female	White	32	PTC	Total_thyroidectomy	No/Unknown	Not_examined	No/Unknown	68	0	No	No	No	No	2013	One primary only	Distant	Distant site(s)/node(s) involved	Distant
72	Male	White	125	FTC	Total_thyroidectomy	Yes	Positive	No/Unknown	70	0	No	No	No	No	2013	One primary only	Distant	Distant site(s)/node(s) involved	Distant
32	Female	White	8	PTC	Total_thyroidectomy	No/Unknown	Positive	No/Unknown	68	0	No	No	No	No	2013	One primary only	Distant	Distant site(s)/node(s) involved	Distant
31	Female	White	38	PTC	Total_thyroidectomy	Yes	Positive	No/Unknown	67	0	No	No	No	Yes	2013	One primary only	Distant	Distant site(s)/node(s) involved	Distant
22	Female	White	20	PTC	Total_thyroidectomy	Yes	Positive	No/Unknown	68	0	No	No	No	No	2013	One primary only	Distant	Distant site(s)/node(s) involved	Distant
46	Female	R_Other	24	PTC	Total_thyroidectomy	No/Unknown	Negtive	No/Unknown	67	0	No	No	No	No	2013	One primary only	Distant	Distant site(s)/node(s) involved	Distant
76	Male	White	34	FTC	Total_thyroidectomy	Yes	Not_examined	No/Unknown	67	0	No	No	No	Yes	2013	One primary only	Distant	Distant site(s)/node(s) involved	Distant
45	Male	White	5	PTC	Total_thyroidectomy	Yes	Positive	No/Unknown	64	0	No	No	No	No	2013	One primary only	Distant	Distant site(s)/node(s) involved	Distant
64	Female	Black	80	PTC	Total_thyroidectomy	Yes	Positive	No/Unknown	54	1	No	No	No	Yes	2013	1st of 2 or more primaries	Distant	Distant site(s)/node(s) involved	Distant
45	Female	White	57	PTC	No	No/Unknown	Not_examined	No/Unknown	17	1	No	No	No	No	2013	One primary only	Distant	Distant site(s)/node(s) involved	Distant
76	Male	White	51	PTC	Total_thyroidectomy	Yes	Positive	No/Unknown	46	1	No	No	No	Yes	2013	One primary only	Distant	Distant site(s)/node(s) involved	Distant
78	Female	White	13	FTC	Total_thyroidectomy	Yes	Not_examined	No/Unknown	5	1	Yes	No	No	Yes	2013	One primary only	Distant	Distant site(s)/node(s) involved	Distant
55	Female	White	45	PTC	Total_thyroidectomy	Yes	Positive	No/Unknown	62	0	No	No	No	No	2013	One primary only	Distant	Distant site(s)/node(s) involved	Distant
77	Male	White	9	PTC	No	Yes	Not_examined	No/Unknown	69	0	No	Yes	No	Yes	2013	One primary only	Distant	Distant site(s)/node(s) involved	Distant
54	Female	Black	11	PTC	Total_thyroidectomy	Yes	Not_examined	No/Unknown	60	0	No	No	No	No	2013	One primary only	Distant	Distant site(s)/node(s) involved	Distant
70	Male	White	43	PTC	No	No/Unknown	Not_examined	No/Unknown	63	0	No	No	No	Yes	2013	One primary only	Distant	Distant site(s)/node(s) involved	Distant
67	Female	White	25	PTC	Total_thyroidectomy	No/Unknown	Not_examined	No/Unknown	60	0	No	No	No	No	2013	One primary only	Distant	Distant site(s)/node(s) involved	Distant
82	Male	White	37	PTC	Total_thyroidectomy	No/Unknown	Positive	No/Unknown	4	1	No	No	No	No	2013	One primary only	Distant	Distant site(s)/node(s) involved	Distant
66	Male	R_Other	25	PTC	Total_thyroidectomy	No/Unknown	Negtive	No/Unknown	69	0	No	No	No	Yes	2013	One primary only	Distant	Distant site(s)/node(s) involved	Distant
59	Male	White	25	PTC	Total_thyroidectomy	Yes	Not_examined	No/Unknown	61	0	No	No	No	No	2013	One primary only	Distant	Distant site(s)/node(s) involved	Distant
76	Female	White	25	PTC	Total_thyroidectomy	No/Unknown	Not_examined	No/Unknown	11	1	No	No	No	No	2013	One primary only	Distant	Distant site(s)/node(s) involved	Distant
53	Female	R_Other	15	PTC	Total_thyroidectomy	Yes	Not_examined	No/Unknown	28	1	No	No	No	No	2013	1st of 2 or more primaries	Distant	Distant site(s)/node(s) involved	Distant
38	Female	R_Other	50	PTC	Total_thyroidectomy	Yes	Positive	No/Unknown	60	0	No	No	No	No	2013	One primary only	Distant	Distant site(s)/node(s) involved	Distant
66	Female	White	80	FTC	Total_thyroidectomy	Yes	Not_examined	No/Unknown	9	1	Yes	Yes	No	Yes	2013	One primary only	Distant	Distant site(s)/node(s) involved	Distant
79	Female	White	17	PTC	Total_thyroidectomy	Yes	Positive	No/Unknown	61	0	No	No	No	No	2013	One primary only	Distant	Distant site(s)/node(s) involved	Distant
10	Male	White	120	PTC	Total_thyroidectomy	Yes	Positive	Yes	33	0	No	No	No	Yes	2013	One primary only	Distant	Distant site(s)/node(s) involved	Distant
45	Female	White	10	PTC	Total_thyroidectomy	Yes	Positive	No/Unknown	53	0	No	No	No	No	2013	One primary only	Distant	Distant site(s)/node(s) involved	Distant
69	Male	White	45	FTC	Total_thyroidectomy	Yes	Not_examined	No/Unknown	61	0	No	No	No	Yes	2013	One primary only	Distant	Distant site(s)/node(s) involved	Distant
41	Female	White	37	PTC	Total_thyroidectomy	No/Unknown	Positive	No/Unknown	66	0	No	No	No	No	2013	One primary only	Distant	Distant site(s)/node(s) involved	Distant
82	Male	White	55	PTC	No	Yes	Not_examined	No/Unknown	15	1	No	No	No	Yes	2013	One primary only	Distant	Distant site(s)/node(s) involved	Distant
42	Male	White	15	PTC	Total_thyroidectomy	Yes	Not_examined	No/Unknown	64	0	No	No	No	No	2013	One primary only	Distant	Distant site(s)/node(s) involved	Distant
55	Male	White	5	PTC	Total_thyroidectomy	No/Unknown	Positive	No/Unknown	60	0	No	No	No	No	2013	One primary only	Distant	Distant site(s)/node(s) involved	Distant
52	Male	White	60	PTC	Total_thyroidectomy	Yes	Positive	No/Unknown	60	0	No	No	No	No	2013	One primary only	Distant	Distant site(s)/node(s) involved	Distant
71	Female	White	50	PTC	Total_thyroidectomy	Yes	Positive	No/Unknown	45	0	Yes	No	No	Yes	2013	One primary only	Distant	Distant site(s)/node(s) involved	Distant
62	Male	R_Other	14	PTC	Total_thyroidectomy	Yes	Positive	No/Unknown	60	0	No	No	No	No	2013	One primary only	Distant	Distant site(s)/node(s) involved	Distant
55	Male	White	53	FTC	Total_thyroidectomy	Yes	Positive	No/Unknown	71	0	Yes	No	No	Yes	2013	One primary only	Distant	Distant site(s)/node(s) involved	Distant
82	Male	White	30	PTC	Total_thyroidectomy	Yes	Positive	No/Unknown	6	1	No	No	No	Yes	2013	One primary only	Distant	Distant site(s)/node(s) involved	Distant
29	Female	White	32	PTC	Total_thyroidectomy	Yes	Positive	No/Unknown	56	0	No	No	No	No	2013	One primary only	Distant	Distant site(s)/node(s) involved	Distant
89	Female	White	254	FTC	Total_thyroidectomy	Yes	Negtive	Yes	70	1	No	No	No	Yes	2013	1st of 2 or more primaries	Distant	Distant site(s)/node(s) involved	Distant
58	Female	White	55	PTC	Total_thyroidectomy	Yes	Positive	No/Unknown	64	0	No	No	No	No	2013	One primary only	Distant	Distant site(s)/node(s) involved	Distant
64	Male	White	43	PTC	No	Yes	Positive	No/Unknown	70	0	No	No	No	Yes	2013	One primary only	Distant	Distant site(s)/node(s) involved	Distant
69	Female	White	44	FTC	No	No/Unknown	Not_examined	No/Unknown	21	1	No	No	No	Yes	2013	One primary only	Distant	Distant site(s)/node(s) involved	Distant
43	Female	White	20	PTC	Total_thyroidectomy	Yes	Positive	No/Unknown	69	0	No	No	No	No	2013	One primary only	Distant	Distant site(s)/node(s) involved	Distant
64	Male	White	91	PTC	Total_thyroidectomy	Yes	Positive	No/Unknown	69	0	No	No	No	No	2013	One primary only	Distant	Distant site(s)/node(s) involved	Distant
49	Male	White	65	PTC	Total_thyroidectomy	Yes	Positive	No/Unknown	66	1	No	No	No	No	2013	One primary only	Distant	Distant site(s)/node(s) involved	Distant
68	Female	White	100	PTC	No	No/Unknown	Not_examined	No/Unknown	2	1	Yes	No	No	Yes	2013	One primary only	Distant	Distant site(s)/node(s) involved	Distant
45	Male	White	15	PTC	Total_thyroidectomy	Yes	Positive	No/Unknown	62	0	No	No	No	No	2013	One primary only	Distant	Distant site(s)/node(s) involved	Distant
31	Female	White	29	PTC	Other	Yes	Positive	No/Unknown	68	0	No	No	No	No	2013	One primary only	Distant	Distant site(s)/node(s) involved	Distant
66	Female	White	21	FTC	Total_thyroidectomy	Yes	Negtive	No/Unknown	63	0	No	No	No	Yes	2013	One primary only	Distant	Distant site(s)/node(s) involved	Distant
66	Male	R_Other	20	PTC	Total_thyroidectomy	Yes	Positive	No/Unknown	68	0	No	No	No	No	2013	One primary only	Distant	Distant site(s)/node(s) involved	Distant
35	Female	R_Other	13	PTC	Total_thyroidectomy	No/Unknown	Positive	No/Unknown	67	0	No	No	No	No	2013	One primary only	Distant	Distant site(s)/node(s) involved	Distant
54	Female	White	25	PTC	Total_thyroidectomy	Yes	Positive	No/Unknown	67	0	No	No	No	No	2013	One primary only	Distant	Distant site(s)/node(s) involved	Distant
82	Male	R_Other	8	PTC	Total_thyroidectomy	Yes	Negtive	No/Unknown	68	0	No	Yes	No	No	2013	One primary only	Distant	Distant site(s)/node(s) involved	Distant
76	Female	White	17	FTC	Total_thyroidectomy	Yes	Negtive	No/Unknown	44	0	No	No	No	No	2013	One primary only	Distant	Distant site(s)/node(s) involved	Distant
66	Male	White	64	FTC	Total_thyroidectomy	Yes	Negtive	No/Unknown	67	0	No	No	No	No	2013	One primary only	Distant	Distant site(s)/node(s) involved	Distant
28	Female	White	38	PTC	Total_thyroidectomy	Yes	Positive	No/Unknown	68	0	No	No	No	No	2013	One primary only	Distant	Distant site(s)/node(s) involved	Distant
84	Female	White	45	PTC	Total_thyroidectomy	Yes	Positive	No/Unknown	22	1	No	No	No	No	2013	One primary only	Distant	Distant site(s)/node(s) involved	Distant
83	Female	R_Other	22	FTC	No	No/Unknown	Not_examined	No/Unknown	53	1	Yes	No	No	No	2013	One primary only	Distant	Distant site(s)/node(s) involved	Distant
37	Female	R_Other	25	PTC	Total_thyroidectomy	No/Unknown	Positive	No/Unknown	68	0	No	No	No	No	2013	One primary only	Distant	Distant site(s)/node(s) involved	Distant
53	Female	White	82	FTC	Total_thyroidectomy	Yes	Positive	No/Unknown	66	0	No	No	No	Yes	2013	1st of 2 or more primaries	Distant	Distant site(s)/node(s) involved	Distant
71	Male	White	90	PTC	Total_thyroidectomy	Yes	Negtive	No/Unknown	65	0	Yes	No	No	No	2013	One primary only	Distant	Distant site(s)/node(s) involved	Distant
90	Female	R_Other	18	PTC	Total_thyroidectomy	Yes	Positive	No/Unknown	64	0	No	No	No	No	2013	One primary only	Distant	Distant site(s)/node(s) involved	Distant
25	Female	R_Other	28	PTC	Total_thyroidectomy	Yes	Positive	No/Unknown	67	0	No	No	No	No	2013	One primary only	Distant	Distant site(s)/node(s) involved	Distant
76	Male	White	68	FTC	No	No/Unknown	Not_examined	No/Unknown	1	1	No	No	No	Yes	2013	One primary only	Distant	Distant site(s)/node(s) involved	Distant
77	Male	White	75	PTC	Total_thyroidectomy	Yes	Positive	No/Unknown	66	0	No	No	No	No	2013	One primary only	Distant	Distant site(s)/node(s) involved	Distant
44	Male	White	48	PTC	Total_thyroidectomy	Yes	Positive	No/Unknown	3	1	Yes	No	No	Yes	2013	One primary only	Distant	Distant site(s)/node(s) involved	Distant
59	Female	White	33	FTC	No	No/Unknown	Positive	Yes	4	1	No	No	No	Yes	2013	One primary only	Distant	Distant site(s)/node(s) involved	Distant
61	Female	White	109	PTC	Other	Yes	Positive	Yes	5	1	Yes	No	Yes	Yes	2013	One primary only	Distant	Distant site(s)/node(s) involved	Distant
81	Female	White	40	PTC	Total_thyroidectomy	Yes	Positive	No/Unknown	65	0	No	No	No	No	2013	One primary only	Distant	Distant site(s)/node(s) involved	Distant
79	Female	White	30	PTC	Total_thyroidectomy	Yes	Positive	No/Unknown	67	0	No	No	No	Yes	2013	One primary only	Distant	Distant site(s)/node(s) involved	Distant
81	Female	White	47	FTC	No	No/Unknown	Negtive	No/Unknown	6	1	No	No	No	Yes	2013	One primary only	Distant	Distant site(s)/node(s) involved	Distant
61	Female	R_Other	29	PTC	Total_thyroidectomy	Yes	Positive	No/Unknown	48	1	No	No	No	No	2013	One primary only	Distant	Distant site(s)/node(s) involved	Distant
79	Male	White	48	FTC	No	No/Unknown	Not_examined	No/Unknown	10	1	Unknown	No	No	Yes	2013	One primary only	Distant	Distant site(s)/node(s) involved	Distant
80	Female	White	17	PTC	Total_thyroidectomy	No/Unknown	Not_examined	No/Unknown	63	0	No	No	No	Yes	2013	One primary only	Distant	Distant site(s)/node(s) involved	Distant
75	Female	White	34	PTC	Total_thyroidectomy	Yes	Positive	No/Unknown	7	1	No	No	No	No	2013	One primary only	Distant	Distant site(s)/node(s) involved	Distant
69	Male	White	62	PTC	Total_thyroidectomy	Yes	Positive	No/Unknown	50	0	No	No	No	Yes	2013	One primary only	Distant	Distant site(s)/node(s) involved	Distant
65	Female	White	42	PTC	Total_thyroidectomy	Yes	Positive	No/Unknown	39	0	No	No	No	No	2013	One primary only	Distant	Distant site(s)/node(s) involved	Distant
68	Female	Black	40	FTC	Total_thyroidectomy	Yes	Positive	Yes	61	0	Yes	No	No	No	2013	One primary only	Distant	Distant site(s)/node(s) involved	Distant
74	Female	R_Other	90	FTC	Total_thyroidectomy	No/Unknown	Negtive	No/Unknown	54	0	Yes	Yes	No	No	2013	One primary only	Distant	Distant site(s)/node(s) involved	Distant
73	Male	White	35	PTC	Total_thyroidectomy	Yes	Positive	No/Unknown	62	0	No	No	No	No	2013	One primary only	Distant	Distant site(s)/node(s) involved	Distant
91	Female	R_Other	17	PTC	Total_thyroidectomy	Yes	Not_examined	No/Unknown	59	1	No	No	No	No	2013	One primary only	Distant	Distant site(s)/node(s) involved	Distant
71	Female	White	91	PTC	No	No/Unknown	Not_examined	Yes	3	1	Yes	No	Yes	Yes	2013	One primary only	Distant	Distant site(s)/node(s) involved	Distant
53	Female	White	35	PTC	Total_thyroidectomy	Yes	Positive	No/Unknown	55	0	No	No	No	No	2013	One primary only	Distant	Distant site(s)/node(s) involved	Distant
82	Female	R_Other	80	FTC	Total_thyroidectomy	No/Unknown	Not_examined	No/Unknown	48	1	No	No	No	No	2013	One primary only	Distant	Distant site(s)/node(s) involved	Distant
93	Female	R_Other	27	PTC	No	No/Unknown	Positive	No/Unknown	61	0	No	No	No	Yes	2013	One primary only	Distant	Distant site(s)/node(s) involved	Distant
66	Female	White	23	PTC	Total_thyroidectomy	Yes	Positive	No/Unknown	50	1	No	No	No	No	2013	One primary only	Distant	Distant site(s)/node(s) involved	Distant
76	Male	White	30	PTC	Total_thyroidectomy	No/Unknown	Positive	No/Unknown	60	0	No	No	No	Yes	2013	One primary only	Distant	Distant site(s)/node(s) involved	Distant
54	Female	White	30	PTC	Total_thyroidectomy	Yes	Positive	No/Unknown	62	0	No	No	No	No	2013	One primary only	Distant	Distant site(s)/node(s) involved	Distant
62	Male	White	80	PTC	Total_thyroidectomy	Yes	Positive	No/Unknown	65	0	No	No	No	No	2013	One primary only	Distant	Distant site(s)/node(s) involved	Distant
47	Female	White	10	PTC	Total_thyroidectomy	Yes	Positive	No/Unknown	62	0	No	No	No	No	2013	One primary only	Distant	Distant site(s)/node(s) involved	Distant
60	Male	White	41	PTC	Total_thyroidectomy	No/Unknown	Positive	No/Unknown	71	0	No	No	No	No	2013	One primary only	Distant	Distant site(s)/node(s) involved	Distant
71	Male	Black	25	PTC	Total_thyroidectomy	Yes	Not_examined	No/Unknown	20	1	No	No	No	No	2013	One primary only	Distant	Distant site(s)/node(s) involved	Distant
66	Female	Black	50	PTC	Total_thyroidectomy	Yes	Negtive	No/Unknown	23	1	No	No	No	No	2013	One primary only	Distant	Distant site(s)/node(s) involved	Distant
24	Male	White	16	PTC	Total_thyroidectomy	Yes	Positive	No/Unknown	64	0	No	No	No	No	2013	One primary only	Distant	Distant site(s)/node(s) involved	Distant
12	Male	White	40	PTC	Total_thyroidectomy	Yes	Positive	No/Unknown	62	0	No	No	No	Yes	2013	One primary only	Distant	Distant site(s)/node(s) involved	Distant
29	Female	White	42	PTC	Total_thyroidectomy	Yes	Positive	No/Unknown	71	0	No	No	No	No	2013	One primary only	Distant	Distant site(s)/node(s) involved	Distant
23	Male	White	53	PTC	Total_thyroidectomy	Yes	Not_examined	No/Unknown	71	0	No	No	No	Yes	2013	One primary only	Distant	Distant site(s)/node(s) involved	Distant
63	Male	White	15	PTC	Total_thyroidectomy	No/Unknown	Negtive	No/Unknown	71	0	No	No	No	No	2013	One primary only	Distant	Distant site(s)/node(s) involved	Distant
19	Female	White	30	PTC	Total_thyroidectomy	Yes	Positive	No/Unknown	68	0	No	No	No	No	2013	One primary only	Distant	Distant site(s)/node(s) involved	Distant
52	Female	White	13	PTC	Total_thyroidectomy	Yes	Positive	No/Unknown	69	0	No	No	No	No	2013	One primary only	Distant	Distant site(s)/node(s) involved	Distant
68	Male	White	75	PTC	Total_thyroidectomy	Yes	Positive	No/Unknown	35	1	No	No	No	No	2013	One primary only	Distant	Distant site(s)/node(s) involved	Distant
74	Female	White	35	FTC	Total_thyroidectomy	Yes	Negtive	No/Unknown	15	1	Yes	No	No	Yes	2013	One primary only	Distant	Distant site(s)/node(s) involved	Distant
58	Male	White	48	PTC	No	No/Unknown	Not_examined	No/Unknown	1	1	No	No	No	No	2013	One primary only	Distant	Distant site(s)/node(s) involved	Distant
64	Male	White	32	PTC	Total_thyroidectomy	Yes	Positive	No/Unknown	71	0	No	No	No	No	2013	One primary only	Distant	Distant site(s)/node(s) involved	Distant
68	Female	White	80	PTC	Total_thyroidectomy	No/Unknown	Positive	No/Unknown	65	0	No	No	No	No	2013	One primary only	Distant	Distant site(s)/node(s) involved	Distant
67	Female	Black	14	PTC	Other	Yes	Positive	No/Unknown	71	0	Unknown	Unknown	Unknown	Unknown	2013	One primary only	Distant	Distant site(s)/node(s) involved	Distant
73	Female	White	10	PTC	Total_thyroidectomy	No/Unknown	Positive	No/Unknown	67	0	No	No	No	No	2013	One primary only	Distant	Distant site(s)/node(s) involved	Distant
72	Male	White	7	FTC	Total_thyroidectomy	Yes	Not_examined	No/Unknown	68	0	Yes	No	No	No	2013	One primary only	Distant	Distant site(s)/node(s) involved	Distant
58	Female	Black	25	PTC	Total_thyroidectomy	Yes	Positive	No/Unknown	66	0	No	No	No	No	2013	One primary only	Distant	Distant site(s)/node(s) involved	Distant
65	Female	Black	45	PTC	No	Yes	Not_examined	No/Unknown	54	1	Yes	No	No	No	2013	One primary only	Distant	Distant site(s)/node(s) involved	Distant
55	Female	White	25	FTC	Total_thyroidectomy	Yes	Negtive	No/Unknown	62	0	No	No	No	Yes	2013	One primary only	Distant	Distant site(s)/node(s) involved	Distant
35	Male	White	8	PTC	Total_thyroidectomy	Yes	Not_examined	No/Unknown	62	0	No	No	No	No	2013	One primary only	Distant	Distant site(s)/node(s) involved	Distant
40	Male	Black	41	PTC	Total_thyroidectomy	No/Unknown	Positive	No/Unknown	11	1	No	No	No	No	2013	One primary only	Distant	Distant site(s)/node(s) involved	Distant
57	Male	White	35	PTC	Total_thyroidectomy	Yes	Positive	No/Unknown	61	0	No	No	No	No	2013	One primary only	Distant	Distant site(s)/node(s) involved	Distant
34	Female	White	8	PTC	Total_thyroidectomy	No/Unknown	Positive	No/Unknown	63	0	No	No	No	No	2013	One primary only	Distant	Distant site(s)/node(s) involved	Distant
67	Male	White	25	PTC	Total_thyroidectomy	Yes	Positive	No/Unknown	61	0	No	No	No	No	2013	1st of 2 or more primaries	Distant	Distant site(s)/node(s) involved	Distant
77	Female	White	70	PTC	Total_thyroidectomy	No/Unknown	Positive	No/Unknown	1	1	No	No	No	No	2013	One primary only	Distant	Distant site(s)/node(s) involved	Distant
61	Male	White	9	PTC	Total_thyroidectomy	Yes	Positive	No/Unknown	71	0	No	No	No	No	2013	One primary only	Distant	Distant site(s)/node(s) involved	Distant
74	Male	White	100	PTC	Total_thyroidectomy	Yes	Positive	No/Unknown	61	1	No	No	No	No	2013	One primary only	Distant	Distant site(s)/node(s) involved	Distant
37	Female	White	20	PTC	Total_thyroidectomy	No/Unknown	Positive	No/Unknown	69	0	No	No	No	No	2013	One primary only	Distant	Distant site(s)/node(s) involved	Distant
64	Male	White	42	PTC	Total_thyroidectomy	Yes	Positive	Yes	24	1	Yes	No	No	No	2013	One primary only	Distant	Distant site(s)/node(s) involved	Distant
20	Female	White	10	PTC	Total_thyroidectomy	No/Unknown	Positive	No/Unknown	71	0	No	No	No	No	2013	One primary only	Distant	Distant site(s)/node(s) involved	Distant
43	Female	R_Other	25	PTC	Total_thyroidectomy	Yes	Positive	No/Unknown	34	0	No	No	No	No	2013	One primary only	Distant	Distant site(s)/node(s) involved	Distant
66	Male	White	25	PTC	Total_thyroidectomy	Yes	Negtive	No/Unknown	71	0	Yes	No	No	No	2013	1st of 2 or more primaries	Distant	Distant site(s)/node(s) involved	Distant
38	Male	White	40	PTC	Total_thyroidectomy	Yes	Positive	No/Unknown	68	0	No	No	No	No	2013	One primary only	Distant	Distant site(s)/node(s) involved	Distant
74	Female	White	40	PTC	Total_thyroidectomy	Yes	Positive	Yes	3	1	No	No	No	Yes	2013	One primary only	Distant	Distant site(s)/node(s) involved	Distant
80	Female	White	15	PTC	Total_thyroidectomy	No/Unknown	Not_examined	No/Unknown	23	1	No	No	No	No	2013	One primary only	Distant	Distant site(s)/node(s) involved	Distant
25	Female	White	13	PTC	Total_thyroidectomy	Yes	Positive	No/Unknown	64	0	No	No	No	No	2013	One primary only	Distant	Distant site(s)/node(s) involved	Distant
18	Male	White	19	PTC	Total_thyroidectomy	No/Unknown	Positive	No/Unknown	58	0	No	No	No	No	2013	One primary only	Distant	Distant site(s)/node(s) involved	Distant
56	Male	White	62	PTC	No	No/Unknown	Not_examined	Yes	67	0	No	No	No	No	2013	One primary only	Distant	Distant site(s)/node(s) involved	Distant
77	Female	White	61	PTC	No	Yes	Not_examined	No/Unknown	25	1	Yes	No	No	Yes	2013	One primary only	Distant	Distant site(s)/node(s) involved	Distant
61	Male	White	21	PTC	Total_thyroidectomy	Yes	Negtive	No/Unknown	61	0	Yes	No	No	No	2013	One primary only	Distant	Distant site(s)/node(s) involved	Distant
53	Female	Black	23	PTC	Total_thyroidectomy	Yes	Not_examined	No/Unknown	62	0	No	No	No	No	2013	One primary only	Distant	Distant site(s)/node(s) involved	Distant
35	Female	White	25	PTC	Total_thyroidectomy	Yes	Not_examined	No/Unknown	18	0	No	No	No	Yes	2013	One primary only	Distant	Distant site(s)/node(s) involved	Distant
69	Female	White	45	PTC	Total_thyroidectomy	No/Unknown	Positive	No/Unknown	65	0	No	No	No	No	2013	One primary only	Distant	Distant site(s)/node(s) involved	Distant
63	Male	White	35	PTC	Total_thyroidectomy	Yes	Not_examined	No/Unknown	10	1	No	Yes	No	Yes	2013	One primary only	Distant	Distant site(s)/node(s) involved	Distant
39	Female	Black	23	PTC	Total_thyroidectomy	No/Unknown	Not_examined	No/Unknown	62	0	No	No	No	No	2013	One primary only	Distant	Distant site(s)/node(s) involved	Distant
49	Female	White	30	PTC	Total_thyroidectomy	Yes	Positive	No/Unknown	62	0	No	No	No	No	2013	One primary only	Distant	Distant site(s)/node(s) involved	Distant
42	Female	R_Other	6	PTC	Total_thyroidectomy	No/Unknown	Positive	No/Unknown	69	0	No	No	No	No	2013	One primary only	Distant	Distant site(s)/node(s) involved	Distant
75	Male	White	56	PTC	No	No/Unknown	Not_examined	No/Unknown	1	1	No	No	No	Yes	2013	One primary only	Distant	Distant site(s)/node(s) involved	Distant
54	Male	White	30	PTC	Total_thyroidectomy	Yes	Positive	No/Unknown	78	0	No	No	No	No	2012	One primary only	Distant	Distant site(s)/node(s) involved	Distant
37	Female	White	17	PTC	Total_thyroidectomy	Yes	Positive	No/Unknown	83	0	No	No	No	Yes	2012	One primary only	Distant	Distant site(s)/node(s) involved	Distant
48	Female	White	40	PTC	Total_thyroidectomy	Yes	Not_examined	No/Unknown	40	1	No	No	No	No	2012	One primary only	Distant	Distant site(s)/node(s) involved	Distant
77	Female	R_Other	30	PTC	Other	Yes	Not_examined	No/Unknown	43	1	No	No	No	Yes	2012	One primary only	Distant	Distant site(s)/node(s) involved	Distant
47	Female	R_Other	38	PTC	Total_thyroidectomy	No/Unknown	Positive	No/Unknown	79	0	No	No	No	Yes	2012	One primary only	Distant	Distant site(s)/node(s) involved	Distant
60	Male	R_Other	50	PTC	Total_thyroidectomy	Yes	Positive	No/Unknown	73	0	No	No	No	No	2012	One primary only	Distant	Distant site(s)/node(s) involved	Distant
69	Female	White	40	PTC	Total_thyroidectomy	Yes	Positive	No/Unknown	74	0	No	No	No	No	2012	One primary only	Distant	Distant site(s)/node(s) involved	Distant
85	Female	White	60	PTC	Total_thyroidectomy	Yes	Not_examined	Yes	62	1	No	No	No	No	2012	One primary only	Distant	Distant site(s)/node(s) involved	Distant
44	Male	White	5	PTC	Total_thyroidectomy	Yes	Positive	No/Unknown	80	0	No	No	No	No	2012	One primary only	Distant	Distant site(s)/node(s) involved	Distant
38	Female	White	11	PTC	Total_thyroidectomy	Yes	Positive	No/Unknown	74	0	No	No	No	No	2012	One primary only	Distant	Distant site(s)/node(s) involved	Distant
58	Female	White	30	PTC	Total_thyroidectomy	Yes	Negtive	No/Unknown	79	0	Yes	No	No	No	2012	One primary only	Distant	Distant site(s)/node(s) involved	Distant
62	Male	White	63	PTC	Total_thyroidectomy	Yes	Positive	No/Unknown	73	1	No	No	No	No	2012	One primary only	Distant	Distant site(s)/node(s) involved	Distant
68	Male	White	23	PTC	Total_thyroidectomy	No/Unknown	Positive	No/Unknown	80	0	No	No	No	Yes	2012	1st of 2 or more primaries	Distant	Distant site(s)/node(s) involved	Distant
54	Female	White	30	PTC	Total_thyroidectomy	Yes	Positive	No/Unknown	76	0	No	No	No	No	2012	One primary only	Distant	Distant site(s)/node(s) involved	Distant
62	Female	White	80	FTC	Other	Yes	Not_examined	No/Unknown	21	1	Yes	No	No	No	2012	One primary only	Distant	Distant site(s)/node(s) involved	Distant
54	Female	White	30	PTC	Total_thyroidectomy	Yes	Positive	No/Unknown	77	0	No	No	No	No	2012	One primary only	Distant	Distant site(s)/node(s) involved	Distant
65	Female	R_Other	43	PTC	No	Yes	Not_examined	No/Unknown	8	1	Yes	Yes	No	Yes	2012	One primary only	Distant	Distant site(s)/node(s) involved	Distant
66	Male	R_Other	8	PTC	Total_thyroidectomy	Yes	Positive	No/Unknown	82	0	No	No	No	No	2012	One primary only	Distant	Distant site(s)/node(s) involved	Distant
36	Male	R_Other	26	PTC	Total_thyroidectomy	Yes	Negtive	No/Unknown	79	0	No	No	No	No	2012	One primary only	Distant	Distant site(s)/node(s) involved	Distant
46	Female	R_Other	20	PTC	Total_thyroidectomy	Yes	Positive	No/Unknown	74	0	No	No	No	No	2012	One primary only	Distant	Distant site(s)/node(s) involved	Distant
38	Male	R_Other	17	PTC	Total_thyroidectomy	Yes	Negtive	No/Unknown	77	0	No	No	No	No	2012	One primary only	Distant	Distant site(s)/node(s) involved	Distant
64	Male	R_Other	22	PTC	Total_thyroidectomy	Yes	Positive	No/Unknown	74	0	No	No	No	No	2012	One primary only	Distant	Distant site(s)/node(s) involved	Distant
95	Female	White	70	PTC	Other	No/Unknown	Not_examined	No/Unknown	8	1	No	No	No	No	2012	One primary only	Distant	Distant site(s)/node(s) involved	Distant
56	Female	White	40	PTC	Total_thyroidectomy	Yes	Positive	No/Unknown	74	0	No	No	No	No	2012	One primary only	Distant	Distant site(s)/node(s) involved	Distant
74	Male	White	79	PTC	Total_thyroidectomy	Yes	Positive	No/Unknown	2	1	No	No	No	No	2012	One primary only	Distant	Distant site(s)/node(s) involved	Distant
58	Male	White	48	PTC	Total_thyroidectomy	Yes	Positive	No/Unknown	74	1	No	No	No	No	2012	One primary only	Distant	Distant site(s)/node(s) involved	Distant
58	Male	White	45	PTC	Total_thyroidectomy	Yes	Negtive	No/Unknown	81	0	Yes	No	No	No	2012	One primary only	Distant	Distant site(s)/node(s) involved	Distant
59	Female	White	75	PTC	Total_thyroidectomy	Yes	Positive	No/Unknown	78	0	No	No	No	No	2012	1st of 2 or more primaries	Distant	Distant site(s)/node(s) involved	Distant
74	Female	White	37	PTC	Total_thyroidectomy	No/Unknown	Positive	No/Unknown	13	1	No	No	No	No	2012	One primary only	Distant	Distant site(s)/node(s) involved	Distant
32	Male	White	33	PTC	Total_thyroidectomy	Yes	Positive	No/Unknown	82	0	No	No	No	No	2012	One primary only	Distant	Distant site(s)/node(s) involved	Distant
65	Male	White	9	PTC	Total_thyroidectomy	No/Unknown	Positive	No/Unknown	78	0	No	No	No	No	2012	One primary only	Distant	Distant site(s)/node(s) involved	Distant
62	Male	White	18	PTC	Total_thyroidectomy	Yes	Positive	No/Unknown	17	1	No	No	No	No	2012	One primary only	Distant	Distant site(s)/node(s) involved	Distant
64	Male	White	45	PTC	Other	Yes	Positive	No/Unknown	78	0	No	No	No	Yes	2012	One primary only	Distant	Distant site(s)/node(s) involved	Distant
20	Female	White	65	PTC	Other	No/Unknown	Positive	No/Unknown	80	0	No	No	No	Yes	2012	One primary only	Distant	Distant site(s)/node(s) involved	Distant
36	Male	White	57	FTC	Total_thyroidectomy	Yes	Not_examined	No/Unknown	64	1	Yes	No	No	Yes	2012	One primary only	Distant	Distant site(s)/node(s) involved	Distant
55	Female	R_Other	50	PTC	Total_thyroidectomy	Yes	Not_examined	No/Unknown	83	0	Yes	Yes	No	Yes	2012	One primary only	Distant	Distant site(s)/node(s) involved	Distant
63	Male	White	45	FTC	Total_thyroidectomy	Yes	Negtive	No/Unknown	80	0	No	No	No	No	2012	One primary only	Distant	Distant site(s)/node(s) involved	Distant
55	Male	White	24	PTC	Total_thyroidectomy	Yes	Positive	No/Unknown	80	0	No	No	No	No	2012	One primary only	Distant	Distant site(s)/node(s) involved	Distant
68	Male	R_Other	34	PTC	Total_thyroidectomy	Yes	Positive	No/Unknown	79	0	No	No	No	No	2012	One primary only	Distant	Distant site(s)/node(s) involved	Distant
63	Male	White	110	FTC	Total_thyroidectomy	Yes	Not_examined	Yes	74	0	No	No	No	Yes	2012	One primary only	Distant	Distant site(s)/node(s) involved	Distant
36	Female	White	75	PTC	Total_thyroidectomy	Yes	Positive	No/Unknown	75	0	No	No	No	No	2012	One primary only	Distant	Distant site(s)/node(s) involved	Distant
20	Male	White	38	PTC	Total_thyroidectomy	Yes	Positive	No/Unknown	80	0	No	No	No	No	2012	One primary only	Distant	Distant site(s)/node(s) involved	Distant
69	Female	White	12	FTC	Total_thyroidectomy	Yes	Negtive	No/Unknown	79	0	No	No	No	Yes	2012	One primary only	Distant	Distant site(s)/node(s) involved	Distant
73	Male	White	75	PTC	Total_thyroidectomy	Yes	Positive	No/Unknown	50	1	No	No	No	No	2012	One primary only	Distant	Distant site(s)/node(s) involved	Distant
57	Male	White	4	PTC	Total_thyroidectomy	Yes	Negtive	No/Unknown	82	0	Yes	No	No	No	2012	One primary only	Distant	Distant site(s)/node(s) involved	Distant
62	Male	White	50	PTC	Total_thyroidectomy	Yes	Not_examined	No/Unknown	76	0	No	No	No	No	2012	One primary only	Distant	Distant site(s)/node(s) involved	Distant
35	Female	White	25	PTC	Total_thyroidectomy	Yes	Positive	No/Unknown	83	0	No	No	No	No	2012	One primary only	Distant	Distant site(s)/node(s) involved	Distant
57	Male	White	12	PTC	Total_thyroidectomy	Yes	Positive	No/Unknown	82	0	No	No	No	No	2012	One primary only	Distant	Distant site(s)/node(s) involved	Distant
32	Female	Black	35	PTC	Total_thyroidectomy	Yes	Not_examined	No/Unknown	74	0	No	No	No	No	2012	1st of 2 or more primaries	Distant	Distant site(s)/node(s) involved	Distant
74	Female	White	83	PTC	No	No/Unknown	Not_examined	No/Unknown	41	1	No	No	No	No	2012	One primary only	Distant	Distant site(s)/node(s) involved	Distant
36	Female	Black	13	PTC	Total_thyroidectomy	Yes	Not_examined	No/Unknown	14	1	No	No	No	No	2012	One primary only	Distant	Distant site(s)/node(s) involved	Distant
70	Male	R_Other	24	FTC	Total_thyroidectomy	Yes	Positive	No/Unknown	53	1	No	No	No	Yes	2012	One primary only	Distant	Distant site(s)/node(s) involved	Distant
24	Female	White	9	PTC	Total_thyroidectomy	Yes	Positive	No/Unknown	72	0	No	No	No	Yes	2012	One primary only	Distant	Distant site(s)/node(s) involved	Distant
12	Female	Black	53	PTC	Total_thyroidectomy	Yes	Positive	No/Unknown	77	0	No	No	No	No	2012	One primary only	Distant	Distant site(s)/node(s) involved	Distant
35	Male	White	13	PTC	Total_thyroidectomy	Yes	Positive	No/Unknown	76	0	No	No	No	No	2012	One primary only	Distant	Distant site(s)/node(s) involved	Distant
29	Female	R_Other	30	PTC	Total_thyroidectomy	Yes	Positive	No/Unknown	70	0	No	No	No	No	2012	1st of 2 or more primaries	Distant	Distant site(s)/node(s) involved	Distant
68	Female	White	70	PTC	Total_thyroidectomy	Yes	Positive	Yes	6	1	No	No	No	Yes	2012	One primary only	Distant	Distant site(s)/node(s) involved	Distant
26	Male	White	70	PTC	Total_thyroidectomy	Yes	Positive	No/Unknown	78	0	No	No	No	No	2012	One primary only	Distant	Distant site(s)/node(s) involved	Distant
68	Male	White	5	PTC	Total_thyroidectomy	Yes	Positive	No/Unknown	67	1	Yes	No	No	No	2012	One primary only	Distant	Distant site(s)/node(s) involved	Distant
49	Male	White	24	FTC	Total_thyroidectomy	Yes	Not_examined	No/Unknown	74	0	Yes	No	No	No	2012	One primary only	Distant	Distant site(s)/node(s) involved	Distant
61	Female	White	15	PTC	Total_thyroidectomy	Yes	Positive	Yes	72	0	No	No	No	Yes	2012	One primary only	Distant	Distant site(s)/node(s) involved	Distant
39	Female	White	37	PTC	Total_thyroidectomy	No/Unknown	Positive	No/Unknown	19	0	No	No	No	Yes	2012	One primary only	Distant	Distant site(s)/node(s) involved	Distant
53	Male	White	9	PTC	Total_thyroidectomy	Yes	Positive	No/Unknown	83	0	No	No	No	No	2012	One primary only	Distant	Distant site(s)/node(s) involved	Distant
59	Male	White	60	PTC	Total_thyroidectomy	Yes	Not_examined	No/Unknown	81	0	No	No	No	Yes	2012	One primary only	Distant	Distant site(s)/node(s) involved	Distant
91	Female	White	30	PTC	Total_thyroidectomy	Yes	Negtive	No/Unknown	57	1	No	No	No	No	2012	One primary only	Distant	Distant site(s)/node(s) involved	Distant
41	Female	White	28	PTC	Total_thyroidectomy	Yes	Positive	No/Unknown	81	0	No	No	No	No	2012	One primary only	Distant	Distant site(s)/node(s) involved	Distant
77	Female	White	25	PTC	Total_thyroidectomy	Yes	Negtive	No/Unknown	82	0	No	No	No	No	2012	One primary only	Distant	Distant site(s)/node(s) involved	Distant
66	Male	White	25	FTC	Total_thyroidectomy	Yes	Not_examined	No/Unknown	82	0	No	No	No	Yes	2012	One primary only	Distant	Distant site(s)/node(s) involved	Distant
35	Female	White	15	PTC	Total_thyroidectomy	Yes	Positive	No/Unknown	83	0	No	No	No	No	2012	1st of 2 or more primaries	Distant	Distant site(s)/node(s) involved	Distant
60	Female	White	35	PTC	Total_thyroidectomy	No/Unknown	Not_examined	No/Unknown	78	0	No	No	No	No	2012	One primary only	Distant	Distant site(s)/node(s) involved	Distant
32	Female	White	5	PTC	Total_thyroidectomy	Yes	Positive	No/Unknown	82	0	No	No	No	No	2012	One primary only	Distant	Distant site(s)/node(s) involved	Distant
53	Female	White	41	PTC	Total_thyroidectomy	Yes	Positive	No/Unknown	79	0	No	No	No	No	2012	One primary only	Distant	Distant site(s)/node(s) involved	Distant
74	Female	Black	35	PTC	Total_thyroidectomy	Yes	Negtive	No/Unknown	70	1	Yes	No	No	No	2012	One primary only	Distant	Distant site(s)/node(s) involved	Distant
23	Female	R_Other	41	PTC	Total_thyroidectomy	Yes	Positive	No/Unknown	79	0	No	No	No	No	2012	1st of 2 or more primaries	Distant	Distant site(s)/node(s) involved	Distant
56	Female	White	40	PTC	Total_thyroidectomy	Yes	Positive	No/Unknown	80	0	No	No	No	No	2012	One primary only	Distant	Distant site(s)/node(s) involved	Distant
42	Male	White	20	PTC	Total_thyroidectomy	No/Unknown	Positive	No/Unknown	20	0	No	No	No	No	2012	One primary only	Distant	Distant site(s)/node(s) involved	Distant
12	Female	White	27	PTC	Total_thyroidectomy	Yes	Positive	No/Unknown	72	0	No	No	No	No	2012	One primary only	Distant	Distant site(s)/node(s) involved	Distant
23	Male	White	13	PTC	Other	No/Unknown	Not_examined	No/Unknown	78	0	No	No	No	No	2012	One primary only	Distant	Distant site(s)/node(s) involved	Distant
31	Female	White	20	PTC	Total_thyroidectomy	Yes	Negtive	No/Unknown	79	0	No	No	No	No	2012	One primary only	Distant	Distant site(s)/node(s) involved	Distant
39	Male	White	21	PTC	Total_thyroidectomy	Yes	Not_examined	No/Unknown	77	0	Yes	No	No	No	2012	One primary only	Distant	Distant site(s)/node(s) involved	Distant
78	Male	Black	71	FTC	Total_thyroidectomy	Yes	Not_examined	No/Unknown	68	1	No	No	No	Yes	2012	One primary only	Distant	Distant site(s)/node(s) involved	Distant
65	Female	White	23	PTC	Total_thyroidectomy	Yes	Not_examined	No/Unknown	76	0	No	No	No	No	2012	One primary only	Distant	Distant site(s)/node(s) involved	Distant
74	Male	White	25	PTC	Total_thyroidectomy	No/Unknown	Positive	No/Unknown	48	1	No	No	No	No	2012	One primary only	Distant	Distant site(s)/node(s) involved	Distant
67	Female	White	28	PTC	Total_thyroidectomy	Yes	Positive	No/Unknown	74	0	No	No	No	No	2012	1st of 2 or more primaries	Distant	Distant site(s)/node(s) involved	Distant
33	Female	White	40	PTC	Total_thyroidectomy	Yes	Positive	No/Unknown	75	0	No	No	No	No	2012	One primary only	Distant	Distant site(s)/node(s) involved	Distant
50	Male	R_Other	32	PTC	Total_thyroidectomy	Yes	Negtive	No/Unknown	77	0	Yes	No	No	No	2012	One primary only	Distant	Distant site(s)/node(s) involved	Distant
70	Female	White	25	PTC	Total_thyroidectomy	Yes	Negtive	No/Unknown	75	0	No	No	No	No	2012	One primary only	Distant	Distant site(s)/node(s) involved	Distant
76	Male	White	45	PTC	Total_thyroidectomy	Yes	Negtive	No/Unknown	22	1	No	No	No	Unknown	2012	One primary only	Distant	Distant site(s)/node(s) involved	Distant
63	Male	White	12	PTC	Total_thyroidectomy	Yes	Positive	No/Unknown	53	1	No	No	No	No	2012	One primary only	Distant	Distant site(s)/node(s) involved	Distant
48	Female	White	30	PTC	Total_thyroidectomy	Yes	Positive	No/Unknown	72	0	No	No	No	No	2012	One primary only	Distant	Distant site(s)/node(s) involved	Distant
34	Female	White	35	PTC	Total_thyroidectomy	Yes	Positive	No/Unknown	72	0	No	No	No	No	2012	One primary only	Distant	Distant site(s)/node(s) involved	Distant
73	Female	White	31	PTC	Other	Yes	Positive	No/Unknown	73	0	No	No	No	No	2012	One primary only	Distant	Distant site(s)/node(s) involved	Distant
21	Male	White	38	PTC	Total_thyroidectomy	Yes	Positive	No/Unknown	77	0	No	No	No	No	2012	One primary only	Distant	Distant site(s)/node(s) involved	Distant
51	Male	White	90	PTC	Other	Yes	Not_examined	Yes	2	1	Yes	No	No	Yes	2012	One primary only	Distant	Distant site(s)/node(s) involved	Distant
24	Male	White	20	PTC	Total_thyroidectomy	Yes	Positive	No/Unknown	73	0	No	No	No	No	2012	One primary only	Distant	Distant site(s)/node(s) involved	Distant
84	Male	R_Other	35	FTC	Other	No/Unknown	Not_examined	No/Unknown	61	1	No	No	No	Yes	2012	One primary only	Distant	Distant site(s)/node(s) involved	Distant
64	Female	White	120	PTC	Total_thyroidectomy	Yes	Negtive	No/Unknown	40	1	No	No	No	No	2012	One primary only	Distant	Distant site(s)/node(s) involved	Distant
71	Male	White	55	PTC	Total_thyroidectomy	Yes	Positive	Yes	8	1	Yes	No	No	No	2012	1st of 2 or more primaries	Distant	Distant site(s)/node(s) involved	Distant
38	Male	White	50	PTC	Total_thyroidectomy	Yes	Positive	No/Unknown	82	0	No	No	No	Yes	2012	One primary only	Distant	Distant site(s)/node(s) involved	Distant
76	Male	White	53	PTC	Total_thyroidectomy	Yes	Positive	No/Unknown	82	0	No	No	No	No	2012	One primary only	Distant	Distant site(s)/node(s) involved	Distant
61	Male	White	32	PTC	Total_thyroidectomy	Yes	Positive	No/Unknown	48	1	No	No	No	No	2012	One primary only	Distant	Distant site(s)/node(s) involved	Distant
79	Female	White	60	PTC	Total_thyroidectomy	No/Unknown	Positive	No/Unknown	81	0	Yes	No	No	Yes	2012	One primary only	Distant	Distant site(s)/node(s) involved	Distant
41	Female	White	15	PTC	Total_thyroidectomy	Yes	Positive	No/Unknown	81	0	Yes	No	No	No	2012	One primary only	Distant	Distant site(s)/node(s) involved	Distant
56	Female	Black	25	PTC	Total_thyroidectomy	Yes	Positive	No/Unknown	76	0	No	No	No	No	2012	One primary only	Distant	Distant site(s)/node(s) involved	Distant
65	Male	White	50	PTC	No	Yes	Not_examined	Yes	5	1	No	Unknown	No	Yes	2012	One primary only	Distant	Distant site(s)/node(s) involved	Distant
70	Male	White	7	PTC	Total_thyroidectomy	Yes	Positive	No/Unknown	76	1	No	No	No	Yes	2012	1st of 2 or more primaries	Distant	Distant site(s)/node(s) involved	Distant
52	Female	White	12	PTC	Total_thyroidectomy	Yes	Negtive	No/Unknown	83	0	No	No	No	No	2012	One primary only	Distant	Distant site(s)/node(s) involved	Distant
74	Female	White	39	PTC	No	No/Unknown	Not_examined	No/Unknown	1	1	No	No	No	Yes	2012	One primary only	Distant	Distant site(s)/node(s) involved	Distant
78	Female	White	27	PTC	Total_thyroidectomy	Yes	Positive	No/Unknown	80	0	No	No	No	No	2012	One primary only	Distant	Distant site(s)/node(s) involved	Distant
55	Male	White	1	PTC	Total_thyroidectomy	Yes	Positive	No/Unknown	81	0	No	No	No	No	2012	1st of 2 or more primaries	Distant	Distant site(s)/node(s) involved	Distant
63	Female	White	30	PTC	Total_thyroidectomy	No/Unknown	Positive	No/Unknown	78	0	No	No	No	No	2012	One primary only	Distant	Distant site(s)/node(s) involved	Distant
67	Female	White	12	PTC	Total_thyroidectomy	Yes	Negtive	No/Unknown	80	0	No	No	No	No	2012	One primary only	Distant	Distant site(s)/node(s) involved	Distant
30	Male	White	3	PTC	Total_thyroidectomy	Yes	Positive	No/Unknown	79	0	No	No	No	No	2012	One primary only	Distant	Distant site(s)/node(s) involved	Distant
79	Female	White	35	PTC	Total_thyroidectomy	Yes	Not_examined	No/Unknown	66	0	Yes	No	No	No	2012	One primary only	Distant	Distant site(s)/node(s) involved	Distant
69	Male	R_Other	17	PTC	Total_thyroidectomy	Yes	Positive	No/Unknown	83	0	No	No	No	No	2012	One primary only	Distant	Distant site(s)/node(s) involved	Distant
60	Female	White	55	PTC	Total_thyroidectomy	No/Unknown	Positive	No/Unknown	10	1	No	No	No	No	2012	One primary only	Distant	Distant site(s)/node(s) involved	Distant
59	Female	White	55	FTC	Total_thyroidectomy	Yes	Not_examined	No/Unknown	78	0	Yes	No	No	No	2012	One primary only	Distant	Distant site(s)/node(s) involved	Distant
78	Male	White	42	FTC	Total_thyroidectomy	Yes	Not_examined	No/Unknown	77	1	Yes	No	No	Yes	2012	One primary only	Distant	Distant site(s)/node(s) involved	Distant
46	Female	White	12	PTC	Total_thyroidectomy	Yes	Positive	No/Unknown	11	0	No	No	No	No	2012	One primary only	Distant	Distant site(s)/node(s) involved	Distant
22	Female	White	36	PTC	Total_thyroidectomy	Yes	Positive	No/Unknown	75	0	No	No	No	No	2012	One primary only	Distant	Distant site(s)/node(s) involved	Distant
75	Male	R_Other	40	PTC	Total_thyroidectomy	Yes	Positive	No/Unknown	11	1	No	No	No	No	2012	One primary only	Distant	Distant site(s)/node(s) involved	Distant
34	Female	White	40	PTC	Total_thyroidectomy	No/Unknown	Positive	No/Unknown	79	0	No	No	No	No	2012	One primary only	Distant	Distant site(s)/node(s) involved	Distant
47	Male	R_Other	15	PTC	Total_thyroidectomy	Yes	Positive	No/Unknown	80	0	No	No	No	No	2012	One primary only	Distant	Distant site(s)/node(s) involved	Distant
73	Female	White	20	PTC	Total_thyroidectomy	Yes	Not_examined	No/Unknown	45	0	No	No	No	No	2012	One primary only	Distant	Distant site(s)/node(s) involved	Distant
51	Female	White	57	PTC	Total_thyroidectomy	No/Unknown	Positive	No/Unknown	68	0	No	No	No	No	2012	One primary only	Distant	Distant site(s)/node(s) involved	Distant
80	Female	White	14	PTC	Total_thyroidectomy	No/Unknown	Negtive	No/Unknown	64	0	No	No	No	No	2012	One primary only	Distant	Distant site(s)/node(s) involved	Distant
71	Female	White	25	PTC	Total_thyroidectomy	Yes	Not_examined	No/Unknown	45	0	No	No	No	No	2012	One primary only	Distant	Distant site(s)/node(s) involved	Distant
52	Female	White	25	PTC	Total_thyroidectomy	Yes	Negtive	No/Unknown	75	0	No	No	No	No	2012	One primary only	Distant	Distant site(s)/node(s) involved	Distant
39	Female	White	45	PTC	Total_thyroidectomy	Yes	Positive	No/Unknown	73	0	No	No	No	No	2012	One primary only	Distant	Distant site(s)/node(s) involved	Distant
34	Female	White	13	PTC	Total_thyroidectomy	No/Unknown	Positive	No/Unknown	65	0	No	No	No	No	2012	One primary only	Distant	Distant site(s)/node(s) involved	Distant
33	Female	White	50	PTC	Total_thyroidectomy	Yes	Positive	No/Unknown	76	0	No	No	No	No	2012	One primary only	Distant	Distant site(s)/node(s) involved	Distant
81	Female	White	35	PTC	Total_thyroidectomy	Yes	Positive	No/Unknown	71	1	No	No	No	No	2012	One primary only	Distant	Distant site(s)/node(s) involved	Distant
76	Female	White	10	PTC	Total_thyroidectomy	Yes	Positive	No/Unknown	35	1	No	No	No	No	2012	One primary only	Distant	Distant site(s)/node(s) involved	Distant
88	Female	White	35	PTC	Total_thyroidectomy	Yes	Not_examined	No/Unknown	29	1	No	No	No	No	2012	One primary only	Distant	Distant site(s)/node(s) involved	Distant
45	Male	White	9	PTC	Other	Yes	Positive	Yes	8	1	No	No	No	Yes	2012	One primary only	Distant	Distant site(s)/node(s) involved	Distant
34	Male	White	130	PTC	No	Yes	Not_examined	Yes	27	1	No	No	No	No	2012	One primary only	Distant	Distant site(s)/node(s) involved	Distant
79	Female	White	65	FTC	Total_thyroidectomy	Yes	Not_examined	No/Unknown	67	1	No	No	No	Yes	2012	One primary only	Distant	Distant site(s)/node(s) involved	Distant
88	Female	White	116	FTC	No	No/Unknown	Not_examined	No/Unknown	2	1	No	No	No	Yes	2012	One primary only	Distant	Distant site(s)/node(s) involved	Distant
42	Female	White	50	PTC	Total_thyroidectomy	No/Unknown	Positive	No/Unknown	73	0	No	No	No	No	2012	One primary only	Distant	Distant site(s)/node(s) involved	Distant
30	Female	White	75	PTC	Total_thyroidectomy	Yes	Positive	No/Unknown	50	0	No	No	No	No	2012	One primary only	Distant	Distant site(s)/node(s) involved	Distant
22	Female	White	25	PTC	Total_thyroidectomy	Yes	Positive	No/Unknown	73	0	No	No	No	Yes	2012	One primary only	Distant	Distant site(s)/node(s) involved	Distant
74	Female	White	3	PTC	Total_thyroidectomy	Yes	Negtive	No/Unknown	75	0	Yes	No	No	No	2012	One primary only	Distant	Distant site(s)/node(s) involved	Distant
31	Female	White	43	PTC	Total_thyroidectomy	No/Unknown	Positive	No/Unknown	76	0	No	No	No	No	2012	One primary only	Distant	Distant site(s)/node(s) involved	Distant
67	Male	White	47	PTC	Total_thyroidectomy	Yes	Not_examined	No/Unknown	67	0	No	No	No	No	2012	One primary only	Distant	Distant site(s)/node(s) involved	Distant
70	Female	White	33	PTC	Total_thyroidectomy	Yes	Positive	No/Unknown	58	1	No	No	No	No	2012	1st of 2 or more primaries	Distant	Distant site(s)/node(s) involved	Distant
77	Female	White	27	PTC	Other	No/Unknown	Not_examined	No/Unknown	26	1	No	No	No	No	2012	One primary only	Distant	Distant site(s)/node(s) involved	Distant
75	Male	White	65	FTC	Total_thyroidectomy	Yes	Positive	No/Unknown	59	1	Yes	No	No	No	2012	One primary only	Distant	Distant site(s)/node(s) involved	Distant
78	Female	Black	12	PTC	Total_thyroidectomy	Yes	Negtive	No/Unknown	30	1	Yes	No	No	No	2012	One primary only	Distant	Distant site(s)/node(s) involved	Distant
83	Female	White	71	PTC	Other	No/Unknown	Not_examined	No/Unknown	32	1	No	No	No	No	2012	One primary only	Distant	Distant site(s)/node(s) involved	Distant
10	Male	R_Other	47	PTC	Total_thyroidectomy	Yes	Positive	No/Unknown	62	0	No	No	No	Yes	2012	One primary only	Distant	Distant site(s)/node(s) involved	Distant
45	Male	White	50	PTC	Total_thyroidectomy	No/Unknown	Positive	No/Unknown	67	1	Yes	No	No	Yes	2012	One primary only	Distant	Distant site(s)/node(s) involved	Distant
72	Male	White	12	PTC	Total_thyroidectomy	Yes	Not_examined	No/Unknown	58	1	No	No	No	Yes	2012	1st of 2 or more primaries	Distant	Distant site(s)/node(s) involved	Distant
73	Male	White	9	PTC	Total_thyroidectomy	No/Unknown	Negtive	No/Unknown	72	0	No	No	No	No	2012	One primary only	Distant	Distant site(s)/node(s) involved	Distant
58	Male	White	35	PTC	Total_thyroidectomy	Yes	Negtive	No/Unknown	75	0	No	No	No	Yes	2012	One primary only	Distant	Distant site(s)/node(s) involved	Distant
53	Female	Black	90	PTC	Total_thyroidectomy	No/Unknown	Not_examined	No/Unknown	75	0	No	No	No	No	2012	One primary only	Distant	Distant site(s)/node(s) involved	Distant
73	Female	White	13	PTC	Total_thyroidectomy	Yes	Positive	No/Unknown	5	1	Yes	No	No	Yes	2012	One primary only	Distant	Distant site(s)/node(s) involved	Distant
63	Female	Black	21	PTC	Total_thyroidectomy	Yes	Negtive	No/Unknown	73	0	No	No	No	No	2012	One primary only	Distant	Distant site(s)/node(s) involved	Distant
84	Female	R_Other	90	PTC	Total_thyroidectomy	No/Unknown	Positive	No/Unknown	5	1	No	No	No	Yes	2012	One primary only	Distant	Distant site(s)/node(s) involved	Distant
61	Male	White	60	PTC	Other	Yes	Not_examined	No/Unknown	14	1	Yes	No	No	Yes	2012	One primary only	Distant	Distant site(s)/node(s) involved	Distant
75	Female	R_Other	50	PTC	Total_thyroidectomy	Yes	Not_examined	No/Unknown	67	0	No	No	No	Yes	2012	One primary only	Distant	Distant site(s)/node(s) involved	Distant
52	Male	White	100	PTC	No	Yes	Positive	Yes	2	1	No	No	No	Yes	2012	One primary only	Distant	Distant site(s)/node(s) involved	Distant
49	Male	White	30	PTC	Total_thyroidectomy	Yes	Positive	No/Unknown	48	1	No	No	No	Yes	2012	One primary only	Distant	Distant site(s)/node(s) involved	Distant
56	Male	R_Other	48	PTC	No	No/Unknown	Not_examined	No/Unknown	16	1	No	No	No	Yes	2012	One primary only	Distant	Distant site(s)/node(s) involved	Distant
28	Female	White	70	PTC	Total_thyroidectomy	No/Unknown	Positive	No/Unknown	1	0	Unknown	Unknown	Unknown	Unknown	2012	One primary only	Distant	Distant site(s)/node(s) involved	Distant
67	Female	R_Other	15	PTC	Total_thyroidectomy	No/Unknown	Negtive	No/Unknown	73	0	No	No	No	No	2012	One primary only	Distant	Distant site(s)/node(s) involved	Distant
61	Male	White	5	PTC	Total_thyroidectomy	No/Unknown	Not_examined	No/Unknown	76	0	No	No	No	No	2012	One primary only	Distant	Distant site(s)/node(s) involved	Distant
64	Female	White	37	PTC	Other	Yes	Positive	No/Unknown	80	0	No	No	No	No	2012	One primary only	Distant	Distant site(s)/node(s) involved	Distant
64	Female	White	90	FTC	Total_thyroidectomy	Yes	Not_examined	No/Unknown	80	0	Yes	No	No	Unknown	2012	One primary only	Distant	Distant site(s)/node(s) involved	Distant
37	Female	White	65	PTC	Total_thyroidectomy	Yes	Positive	No/Unknown	80	0	No	No	No	No	2012	One primary only	Distant	Distant site(s)/node(s) involved	Distant
56	Female	White	65	PTC	Total_thyroidectomy	Yes	Positive	No/Unknown	79	0	No	No	No	No	2012	One primary only	Distant	Distant site(s)/node(s) involved	Distant
84	Female	White	120	FTC	Total_thyroidectomy	Yes	Not_examined	No/Unknown	78	0	No	No	No	Yes	2012	One primary only	Distant	Distant site(s)/node(s) involved	Distant
71	Male	White	25	PTC	Total_thyroidectomy	Yes	Positive	No/Unknown	76	0	No	No	No	Yes	2012	1st of 2 or more primaries	Distant	Distant site(s)/node(s) involved	Distant
25	Male	White	10	PTC	Total_thyroidectomy	Yes	Positive	No/Unknown	80	0	No	No	No	No	2012	One primary only	Distant	Distant site(s)/node(s) involved	Distant
65	Male	White	40	PTC	Total_thyroidectomy	Yes	Positive	No/Unknown	80	0	No	No	No	No	2012	One primary only	Distant	Distant site(s)/node(s) involved	Distant
57	Female	White	1	PTC	Other	Yes	Negtive	No/Unknown	73	0	No	No	No	No	2012	One primary only	Distant	Distant site(s)/node(s) involved	Distant
57	Male	White	25	PTC	Total_thyroidectomy	Yes	Positive	No/Unknown	78	0	No	No	No	No	2012	One primary only	Distant	Distant site(s)/node(s) involved	Distant
36	Male	White	14	PTC	No	No/Unknown	Not_examined	No/Unknown	48	1	Yes	No	No	No	2012	One primary only	Distant	Distant site(s)/node(s) involved	Distant
58	Female	White	10	PTC	Total_thyroidectomy	Yes	Negtive	No/Unknown	80	0	No	No	No	No	2012	One primary only	Distant	Distant site(s)/node(s) involved	Distant
78	Female	White	35	PTC	Total_thyroidectomy	Yes	Negtive	No/Unknown	68	1	No	No	No	No	2012	One primary only	Distant	Distant site(s)/node(s) involved	Distant
81	Male	White	27	PTC	Total_thyroidectomy	Yes	Positive	No/Unknown	83	0	No	No	No	No	2012	One primary only	Distant	Distant site(s)/node(s) involved	Distant
72	Male	White	35	FTC	No	No/Unknown	Not_examined	No/Unknown	11	1	Yes	No	No	No	2012	1st of 2 or more primaries	Distant	Distant site(s)/node(s) involved	Distant
52	Female	White	11	PTC	Total_thyroidectomy	Yes	Positive	No/Unknown	72	0	No	No	No	No	2012	One primary only	Distant	Distant site(s)/node(s) involved	Distant
67	Male	Black	65	FTC	Total_thyroidectomy	Yes	Positive	No/Unknown	81	0	No	No	No	No	2012	One primary only	Distant	Distant site(s)/node(s) involved	Distant
70	Male	White	25	PTC	Total_thyroidectomy	Yes	Negtive	No/Unknown	75	0	No	No	No	Yes	2012	One primary only	Distant	Distant site(s)/node(s) involved	Distant
83	Female	White	29	PTC	Total_thyroidectomy	Yes	Positive	No/Unknown	45	1	No	No	No	Yes	2012	One primary only	Distant	Distant site(s)/node(s) involved	Distant
80	Female	White	32	PTC	Other	Yes	Positive	No/Unknown	59	1	Unknown	Unknown	Unknown	Unknown	2012	One primary only	Distant	Distant site(s)/node(s) involved	Distant
52	Male	R_Other	30	PTC	Total_thyroidectomy	Yes	Not_examined	No/Unknown	42	1	Yes	No	Yes	No	2012	One primary only	Distant	Distant site(s)/node(s) involved	Distant
51	Female	White	40	PTC	Total_thyroidectomy	Yes	Positive	No/Unknown	82	0	No	No	No	No	2012	One primary only	Distant	Distant site(s)/node(s) involved	Distant
58	Female	Black	35	FTC	Total_thyroidectomy	Yes	Not_examined	No/Unknown	82	0	Yes	No	No	No	2012	One primary only	Distant	Distant site(s)/node(s) involved	Distant
60	Male	White	23	PTC	Total_thyroidectomy	No/Unknown	Positive	No/Unknown	5	1	No	No	No	Yes	2012	One primary only	Distant	Distant site(s)/node(s) involved	Distant
34	Male	White	22	PTC	Total_thyroidectomy	Yes	Positive	No/Unknown	82	0	No	No	No	No	2012	One primary only	Distant	Distant site(s)/node(s) involved	Distant
78	Female	White	15	PTC	Total_thyroidectomy	Yes	Not_examined	No/Unknown	82	0	No	No	No	No	2012	One primary only	Distant	Distant site(s)/node(s) involved	Distant
82	Male	White	64	PTC	Total_thyroidectomy	Yes	Positive	No/Unknown	4	1	No	No	No	No	2012	1st of 2 or more primaries	Distant	Distant site(s)/node(s) involved	Distant
80	Male	White	80	FTC	Total_thyroidectomy	No/Unknown	Positive	No/Unknown	49	1	No	No	No	No	2012	One primary only	Distant	Distant site(s)/node(s) involved	Distant
88	Male	White	18	PTC	Total_thyroidectomy	Yes	Negtive	No/Unknown	83	0	No	No	No	Yes	2012	One primary only	Distant	Distant site(s)/node(s) involved	Distant
59	Female	White	120	PTC	No	Yes	Not_examined	No/Unknown	2	1	Unknown	Yes	No	No	2012	One primary only	Distant	Distant site(s)/node(s) involved	Distant
49	Male	White	15	PTC	Total_thyroidectomy	Yes	Positive	No/Unknown	77	0	No	No	No	No	2012	One primary only	Distant	Distant site(s)/node(s) involved	Distant
50	Female	White	18	PTC	Other	Yes	Negtive	No/Unknown	32	1	No	Yes	No	No	2012	One primary only	Distant	Distant site(s)/node(s) involved	Distant
66	Male	White	55	FTC	Total_thyroidectomy	Yes	Not_examined	No/Unknown	80	0	Yes	No	No	No	2012	1st of 2 or more primaries	Distant	Distant site(s)/node(s) involved	Distant
68	Female	White	42	PTC	Total_thyroidectomy	Yes	Positive	No/Unknown	13	1	No	No	Yes	No	2012	One primary only	Distant	Distant site(s)/node(s) involved	Distant
82	Male	White	86	PTC	Total_thyroidectomy	Yes	Positive	No/Unknown	5	1	No	No	No	Yes	2012	One primary only	Distant	Distant site(s)/node(s) involved	Distant
64	Male	White	51	PTC	Total_thyroidectomy	Yes	Positive	No/Unknown	76	0	No	No	No	Yes	2012	1st of 2 or more primaries	Distant	Distant site(s)/node(s) involved	Distant
43	Male	Black	65	FTC	No	No/Unknown	Not_examined	No/Unknown	29	1	No	No	No	Yes	2012	One primary only	Distant	Distant site(s)/node(s) involved	Distant
34	Female	White	33	PTC	Total_thyroidectomy	Yes	Positive	No/Unknown	55	0	No	No	No	No	2012	One primary only	Distant	Distant site(s)/node(s) involved	Distant
72	Female	White	62	PTC	Total_thyroidectomy	Yes	Positive	No/Unknown	72	0	No	No	No	No	2012	One primary only	Distant	Distant site(s)/node(s) involved	Distant
61	Female	White	15	PTC	Total_thyroidectomy	Yes	Positive	No/Unknown	74	0	No	No	No	No	2012	One primary only	Distant	Distant site(s)/node(s) involved	Distant
47	Male	White	35	PTC	Total_thyroidectomy	Yes	Positive	No/Unknown	73	0	No	No	No	No	2012	One primary only	Distant	Distant site(s)/node(s) involved	Distant
82	Female	White	60	PTC	Total_thyroidectomy	No/Unknown	Negtive	No/Unknown	2	1	No	No	No	No	2012	One primary only	Distant	Distant site(s)/node(s) involved	Distant
6	Female	White	55	PTC	Total_thyroidectomy	Yes	Positive	No/Unknown	43	0	No	No	No	Yes	2012	One primary only	Distant	Distant site(s)/node(s) involved	Distant
26	Female	Black	59	PTC	Total_thyroidectomy	No/Unknown	Positive	Yes	74	0	No	No	No	Yes	2012	One primary only	Distant	Distant site(s)/node(s) involved	Distant
38	Female	White	45	PTC	Total_thyroidectomy	Yes	Negtive	No/Unknown	82	0	No	No	No	No	2012	One primary only	Distant	Distant site(s)/node(s) involved	Distant
76	Female	Black	15	PTC	Total_thyroidectomy	Yes	Not_examined	No/Unknown	35	1	Yes	No	No	Yes	2012	One primary only	Distant	Distant site(s)/node(s) involved	Distant
61	Male	White	25	PTC	Total_thyroidectomy	Yes	Positive	No/Unknown	81	0	No	No	No	No	2012	One primary only	Distant	Distant site(s)/node(s) involved	Distant
49	Male	White	45	PTC	Total_thyroidectomy	Yes	Positive	No/Unknown	76	0	No	No	No	Yes	2012	One primary only	Distant	Distant site(s)/node(s) involved	Distant
32	Male	White	40	PTC	Total_thyroidectomy	Yes	Positive	No/Unknown	76	0	No	No	No	Yes	2012	One primary only	Distant	Distant site(s)/node(s) involved	Distant
69	Male	White	70	FTC	Total_thyroidectomy	Yes	Not_examined	No/Unknown	7	1	Yes	No	No	No	2012	One primary only	Distant	Distant site(s)/node(s) involved	Distant
54	Female	Black	36	PTC	Total_thyroidectomy	Yes	Positive	No/Unknown	78	0	No	No	No	No	2012	One primary only	Distant	Distant site(s)/node(s) involved	Distant
52	Female	White	15	PTC	Total_thyroidectomy	Yes	Not_examined	No/Unknown	77	0	Yes	No	No	No	2012	One primary only	Distant	Distant site(s)/node(s) involved	Distant
25	Female	White	25	PTC	No	No/Unknown	Positive	No/Unknown	80	0	No	No	No	No	2012	One primary only	Distant	Distant site(s)/node(s) involved	Distant
26	Female	R_Other	18	PTC	Total_thyroidectomy	Yes	Positive	No/Unknown	95	0	No	No	No	No	2011	One primary only	Distant	Distant site(s)/node(s) involved	Distant
74	Female	White	25	PTC	Total_thyroidectomy	Yes	Positive	No/Unknown	90	1	No	No	No	Yes	2011	One primary only	Distant	Distant site(s)/node(s) involved	Distant
62	Male	White	13	PTC	Total_thyroidectomy	Yes	Not_examined	No/Unknown	91	0	No	No	No	Yes	2011	One primary only	Distant	Distant site(s)/node(s) involved	Distant
58	Male	White	134	FTC	Total_thyroidectomy	Yes	Positive	No/Unknown	93	1	No	No	No	Yes	2011	One primary only	Distant	Distant site(s)/node(s) involved	Distant
40	Male	White	22	PTC	Total_thyroidectomy	Yes	Negtive	No/Unknown	93	0	No	No	No	No	2011	One primary only	Distant	Distant site(s)/node(s) involved	Distant
75	Female	White	23	PTC	Total_thyroidectomy	Yes	Positive	No/Unknown	6	1	No	No	No	Yes	2011	One primary only	Distant	Distant site(s)/node(s) involved	Distant
46	Female	White	35	PTC	Total_thyroidectomy	Yes	Positive	No/Unknown	88	0	No	No	No	No	2011	One primary only	Distant	Distant site(s)/node(s) involved	Distant
33	Male	R_Other	26	PTC	Total_thyroidectomy	Yes	Positive	No/Unknown	87	0	No	No	No	No	2011	One primary only	Distant	Distant site(s)/node(s) involved	Distant
47	Male	R_Other	60	PTC	Total_thyroidectomy	Yes	Positive	No/Unknown	49	1	Yes	No	No	No	2011	One primary only	Distant	Distant site(s)/node(s) involved	Distant
61	Female	White	65	PTC	Total_thyroidectomy	Yes	Positive	Yes	90	0	No	No	No	Yes	2011	One primary only	Distant	Distant site(s)/node(s) involved	Distant
74	Female	Black	72	FTC	Total_thyroidectomy	Yes	Not_examined	No/Unknown	87	0	No	No	No	Yes	2011	One primary only	Distant	Distant site(s)/node(s) involved	Distant
72	Female	R_Other	21	PTC	Total_thyroidectomy	Yes	Negtive	No/Unknown	79	0	Yes	No	No	Yes	2011	One primary only	Distant	Distant site(s)/node(s) involved	Distant
56	Female	White	25	PTC	Total_thyroidectomy	No/Unknown	Negtive	No/Unknown	93	0	No	No	No	Yes	2011	One primary only	Distant	Distant site(s)/node(s) involved	Distant
66	Male	White	7	PTC	Other	No/Unknown	Negtive	No/Unknown	84	0	No	No	No	No	2011	One primary only	Distant	Distant site(s)/node(s) involved	Distant
53	Female	White	20	PTC	Total_thyroidectomy	Yes	Not_examined	No/Unknown	93	0	No	No	No	No	2011	One primary only	Distant	Distant site(s)/node(s) involved	Distant
24	Female	White	27	PTC	Total_thyroidectomy	Yes	Positive	No/Unknown	92	0	No	No	No	No	2011	One primary only	Distant	Distant site(s)/node(s) involved	Distant
53	Female	R_Other	14	PTC	Total_thyroidectomy	No/Unknown	Positive	No/Unknown	93	0	No	No	No	No	2011	One primary only	Distant	Distant site(s)/node(s) involved	Distant
83	Male	White	66	PTC	Other	Yes	Positive	No/Unknown	22	1	No	No	No	No	2011	One primary only	Distant	Distant site(s)/node(s) involved	Distant
31	Female	White	9	PTC	Total_thyroidectomy	Yes	Positive	No/Unknown	90	0	No	No	No	No	2011	One primary only	Distant	Distant site(s)/node(s) involved	Distant
59	Male	White	60	FTC	Total_thyroidectomy	Yes	Negtive	No/Unknown	85	0	No	No	Yes	Yes	2011	One primary only	Distant	Distant site(s)/node(s) involved	Distant
95	Female	White	22	PTC	No	No/Unknown	Positive	No/Unknown	65	1	No	No	No	No	2011	One primary only	Distant	Distant site(s)/node(s) involved	Distant
62	Female	White	80	PTC	Total_thyroidectomy	Yes	Positive	No/Unknown	87	0	No	No	No	No	2011	One primary only	Distant	Distant site(s)/node(s) involved	Distant
76	Male	White	93	PTC	Total_thyroidectomy	Yes	Positive	No/Unknown	21	1	No	No	No	No	2011	One primary only	Distant	Distant site(s)/node(s) involved	Distant
31	Female	White	50	PTC	Total_thyroidectomy	Yes	Positive	No/Unknown	84	0	No	No	No	Yes	2011	One primary only	Distant	Distant site(s)/node(s) involved	Distant
28	Male	White	14	PTC	Total_thyroidectomy	Yes	Positive	No/Unknown	87	0	No	No	No	No	2011	One primary only	Distant	Distant site(s)/node(s) involved	Distant
70	Female	Black	15	PTC	Other	Yes	Negtive	No/Unknown	31	0	Yes	No	No	Yes	2011	One primary only	Distant	Distant site(s)/node(s) involved	Distant
58	Male	White	75	PTC	Total_thyroidectomy	Yes	Not_examined	No/Unknown	22	1	Yes	No	No	Yes	2011	One primary only	Distant	Distant site(s)/node(s) involved	Distant
53	Female	R_Other	75	PTC	Total_thyroidectomy	Yes	Negtive	No/Unknown	60	0	Yes	No	No	Yes	2011	One primary only	Distant	Distant site(s)/node(s) involved	Distant
38	Female	White	12	PTC	Total_thyroidectomy	No/Unknown	Positive	No/Unknown	91	0	No	No	No	No	2011	One primary only	Distant	Distant site(s)/node(s) involved	Distant
52	Female	R_Other	30	PTC	Total_thyroidectomy	Yes	Negtive	No/Unknown	26	0	No	No	No	Yes	2011	One primary only	Distant	Distant site(s)/node(s) involved	Distant
26	Female	Black	26	PTC	Total_thyroidectomy	Yes	Not_examined	No/Unknown	85	0	Yes	No	No	No	2011	One primary only	Distant	Distant site(s)/node(s) involved	Distant
63	Male	White	54	PTC	Total_thyroidectomy	Yes	Positive	No/Unknown	59	1	No	No	No	Yes	2011	One primary only	Distant	Distant site(s)/node(s) involved	Distant
48	Female	White	20	PTC	Total_thyroidectomy	Yes	Positive	No/Unknown	89	0	No	No	No	No	2011	One primary only	Distant	Distant site(s)/node(s) involved	Distant
30	Female	White	30	PTC	Total_thyroidectomy	Yes	Positive	No/Unknown	87	0	No	No	No	No	2011	One primary only	Distant	Distant site(s)/node(s) involved	Distant
60	Female	White	7	PTC	Total_thyroidectomy	Yes	Positive	No/Unknown	86	0	No	No	No	No	2011	One primary only	Distant	Distant site(s)/node(s) involved	Distant
88	Male	White	73	PTC	Total_thyroidectomy	No/Unknown	Positive	No/Unknown	8	1	No	No	No	No	2011	One primary only	Distant	Distant site(s)/node(s) involved	Distant
31	Female	White	20	PTC	Total_thyroidectomy	No/Unknown	Not_examined	No/Unknown	93	0	No	No	No	No	2011	One primary only	Distant	Distant site(s)/node(s) involved	Distant
39	Male	White	50	PTC	Total_thyroidectomy	Yes	Positive	No/Unknown	4	1	No	No	No	Yes	2011	One primary only	Distant	Distant site(s)/node(s) involved	Distant
29	Female	R_Other	18	PTC	Total_thyroidectomy	Yes	Positive	No/Unknown	90	0	No	No	No	No	2011	One primary only	Distant	Distant site(s)/node(s) involved	Distant
43	Male	R_Other	20	PTC	Total_thyroidectomy	Yes	Positive	No/Unknown	90	0	No	No	No	No	2011	One primary only	Distant	Distant site(s)/node(s) involved	Distant
55	Male	R_Other	12	PTC	Total_thyroidectomy	Yes	Positive	No/Unknown	88	0	No	No	No	No	2011	One primary only	Distant	Distant site(s)/node(s) involved	Distant
31	Female	R_Other	15	PTC	Total_thyroidectomy	Yes	Positive	No/Unknown	86	0	No	No	No	No	2011	One primary only	Distant	Distant site(s)/node(s) involved	Distant
78	Male	White	13	PTC	Total_thyroidectomy	No/Unknown	Positive	No/Unknown	93	0	No	No	No	No	2011	One primary only	Distant	Distant site(s)/node(s) involved	Distant
57	Female	White	19	FTC	Total_thyroidectomy	Yes	Negtive	No/Unknown	41	1	Yes	No	No	No	2011	One primary only	Distant	Distant site(s)/node(s) involved	Distant
91	Female	White	44	PTC	Total_thyroidectomy	Yes	Not_examined	No/Unknown	26	1	No	No	No	No	2011	One primary only	Distant	Distant site(s)/node(s) involved	Distant
84	Male	White	21	PTC	No	Yes	Not_examined	Yes	5	1	Yes	No	No	Yes	2011	One primary only	Distant	Distant site(s)/node(s) involved	Distant
49	Male	White	43	PTC	Total_thyroidectomy	Yes	Positive	No/Unknown	88	0	No	No	No	No	2011	One primary only	Distant	Distant site(s)/node(s) involved	Distant
90	Female	White	40	PTC	Other	Yes	Not_examined	No/Unknown	13	1	No	No	No	No	2011	One primary only	Distant	Distant site(s)/node(s) involved	Distant
83	Female	White	19	PTC	Total_thyroidectomy	Yes	Not_examined	No/Unknown	91	0	No	No	No	No	2011	One primary only	Distant	Distant site(s)/node(s) involved	Distant
88	Female	White	75	PTC	Total_thyroidectomy	Yes	Negtive	No/Unknown	3	1	No	No	No	No	2011	One primary only	Distant	Distant site(s)/node(s) involved	Distant
64	Female	White	22	PTC	Total_thyroidectomy	Yes	Positive	No/Unknown	86	0	No	No	No	No	2011	One primary only	Distant	Distant site(s)/node(s) involved	Distant
36	Female	White	10	PTC	Total_thyroidectomy	Yes	Not_examined	No/Unknown	7	0	No	No	No	No	2011	One primary only	Distant	Distant site(s)/node(s) involved	Distant
72	Female	R_Other	34	PTC	No	No/Unknown	Not_examined	No/Unknown	1	1	No	No	No	Yes	2011	1st of 2 or more primaries	Distant	Distant site(s)/node(s) involved	Distant
71	Female	White	12	PTC	Total_thyroidectomy	Yes	Not_examined	No/Unknown	87	0	No	No	No	Yes	2011	One primary only	Distant	Distant site(s)/node(s) involved	Distant
45	Male	White	94	PTC	Total_thyroidectomy	Yes	Positive	No/Unknown	12	1	No	No	No	Yes	2011	One primary only	Distant	Distant site(s)/node(s) involved	Distant
75	Female	White	32	PTC	Total_thyroidectomy	No/Unknown	Positive	No/Unknown	86	0	No	No	No	No	2011	One primary only	Distant	Distant site(s)/node(s) involved	Distant
75	Female	White	85	FTC	Total_thyroidectomy	Yes	Negtive	No/Unknown	7	1	No	No	No	Yes	2011	One primary only	Distant	Distant site(s)/node(s) involved	Distant
68	Female	White	35	PTC	Total_thyroidectomy	No/Unknown	Negtive	No/Unknown	7	0	No	No	No	No	2011	One primary only	Distant	Distant site(s)/node(s) involved	Distant
80	Female	White	35	PTC	Total_thyroidectomy	Yes	Negtive	Yes	16	1	No	No	No	No	2011	One primary only	Distant	Distant site(s)/node(s) involved	Distant
51	Male	R_Other	11	PTC	Total_thyroidectomy	No/Unknown	Positive	No/Unknown	66	1	No	No	No	No	2011	One primary only	Distant	Distant site(s)/node(s) involved	Distant
65	Female	White	50	FTC	Other	No/Unknown	Not_examined	No/Unknown	11	1	No	No	No	Yes	2011	One primary only	Distant	Distant site(s)/node(s) involved	Distant
72	Male	White	60	FTC	Total_thyroidectomy	Yes	Negtive	No/Unknown	88	0	No	No	No	No	2011	One primary only	Distant	Distant site(s)/node(s) involved	Distant
86	Female	White	5	PTC	Other	Yes	Positive	No/Unknown	7	1	No	No	No	Yes	2011	One primary only	Distant	Distant site(s)/node(s) involved	Distant
69	Female	R_Other	110	PTC	Total_thyroidectomy	Yes	Not_examined	No/Unknown	70	1	Yes	No	No	No	2011	One primary only	Distant	Distant site(s)/node(s) involved	Distant
62	Male	White	90	PTC	Total_thyroidectomy	No/Unknown	Negtive	No/Unknown	21	1	Yes	No	No	Yes	2011	One primary only	Distant	Distant site(s)/node(s) involved	Distant
67	Male	White	48	PTC	Total_thyroidectomy	No/Unknown	Positive	No/Unknown	77	1	Yes	No	No	No	2011	1st of 2 or more primaries	Distant	Distant site(s)/node(s) involved	Distant
53	Female	White	45	PTC	Total_thyroidectomy	Yes	Positive	No/Unknown	84	0	No	No	No	Yes	2011	One primary only	Distant	Distant site(s)/node(s) involved	Distant
41	Female	White	47	PTC	Total_thyroidectomy	Yes	Positive	No/Unknown	95	0	No	No	No	No	2011	One primary only	Distant	Distant site(s)/node(s) involved	Distant
19	Male	White	50	PTC	Total_thyroidectomy	Yes	Positive	No/Unknown	92	0	No	No	No	Yes	2011	One primary only	Distant	Distant site(s)/node(s) involved	Distant
20	Female	White	30	PTC	Total_thyroidectomy	Yes	Positive	No/Unknown	90	0	No	No	No	No	2011	One primary only	Distant	Distant site(s)/node(s) involved	Distant
50	Male	White	55	PTC	Total_thyroidectomy	No/Unknown	Negtive	No/Unknown	89	0	No	No	No	Yes	2011	One primary only	Distant	Distant site(s)/node(s) involved	Distant
30	Female	White	21	PTC	Other	No/Unknown	Positive	Yes	1	1	No	Yes	Yes	Yes	2011	One primary only	Distant	Distant site(s)/node(s) involved	Distant
65	Male	White	16	PTC	Total_thyroidectomy	Yes	Positive	No/Unknown	84	0	No	No	No	No	2011	One primary only	Distant	Distant site(s)/node(s) involved	Distant
36	Male	R_Other	60	PTC	Total_thyroidectomy	Yes	Positive	No/Unknown	85	0	No	No	No	No	2011	One primary only	Distant	Distant site(s)/node(s) involved	Distant
64	Female	White	10	PTC	Total_thyroidectomy	No/Unknown	Positive	No/Unknown	93	0	No	No	No	No	2011	One primary only	Distant	Distant site(s)/node(s) involved	Distant
43	Female	White	62	PTC	Total_thyroidectomy	Yes	Positive	No/Unknown	87	0	No	No	No	No	2011	One primary only	Distant	Distant site(s)/node(s) involved	Distant
74	Female	Black	45	PTC	Total_thyroidectomy	No/Unknown	Positive	No/Unknown	1	1	No	No	No	No	2011	One primary only	Distant	Distant site(s)/node(s) involved	Distant
50	Female	Black	62	PTC	Total_thyroidectomy	No/Unknown	Not_examined	No/Unknown	80	0	No	No	No	Yes	2011	One primary only	Distant	Distant site(s)/node(s) involved	Distant
68	Female	White	39	PTC	Total_thyroidectomy	Yes	Not_examined	No/Unknown	7	1	No	No	No	No	2011	One primary only	Distant	Distant site(s)/node(s) involved	Distant
40	Male	White	50	PTC	Total_thyroidectomy	Yes	Positive	No/Unknown	18	0	No	No	No	Yes	2011	One primary only	Distant	Distant site(s)/node(s) involved	Distant
74	Female	R_Other	11	FTC	Total_thyroidectomy	Yes	Not_examined	No/Unknown	31	0	No	No	No	Yes	2011	One primary only	Distant	Distant site(s)/node(s) involved	Distant
22	Female	White	5	PTC	Total_thyroidectomy	Yes	Positive	No/Unknown	87	0	No	No	No	Yes	2011	One primary only	Distant	Distant site(s)/node(s) involved	Distant
63	Female	White	28	PTC	Total_thyroidectomy	Yes	Negtive	No/Unknown	86	0	No	No	No	No	2011	One primary only	Distant	Distant site(s)/node(s) involved	Distant
77	Female	White	15	PTC	Total_thyroidectomy	No/Unknown	Not_examined	No/Unknown	39	1	No	No	No	No	2011	One primary only	Distant	Distant site(s)/node(s) involved	Distant
82	Female	White	55	PTC	Total_thyroidectomy	Yes	Positive	No/Unknown	84	0	No	No	No	No	2011	One primary only	Distant	Distant site(s)/node(s) involved	Distant
60	Female	R_Other	46	PTC	Total_thyroidectomy	Yes	Positive	No/Unknown	56	1	No	No	No	No	2011	One primary only	Distant	Distant site(s)/node(s) involved	Distant
81	Male	White	80	FTC	No	No/Unknown	Not_examined	No/Unknown	8	1	No	No	No	Yes	2011	One primary only	Distant	Distant site(s)/node(s) involved	Distant
56	Female	White	17	PTC	Total_thyroidectomy	No/Unknown	Positive	No/Unknown	95	0	No	No	No	Yes	2011	One primary only	Distant	Distant site(s)/node(s) involved	Distant
60	Male	R_Other	42	PTC	Total_thyroidectomy	No/Unknown	Positive	No/Unknown	93	0	No	No	No	No	2011	One primary only	Distant	Distant site(s)/node(s) involved	Distant
10	Female	White	45	PTC	Total_thyroidectomy	Yes	Positive	No/Unknown	92	0	No	No	No	No	2011	One primary only	Distant	Distant site(s)/node(s) involved	Distant
49	Female	R_Other	20	PTC	Total_thyroidectomy	Yes	Negtive	No/Unknown	95	0	No	No	No	No	2011	1st of 2 or more primaries	Distant	Distant site(s)/node(s) involved	Distant
56	Female	White	17	PTC	Total_thyroidectomy	Yes	Negtive	No/Unknown	90	0	No	No	No	No	2011	One primary only	Distant	Distant site(s)/node(s) involved	Distant
67	Female	White	55	PTC	Other	No/Unknown	Positive	No/Unknown	90	0	Unknown	Unknown	Unknown	No	2011	One primary only	Distant	Distant site(s)/node(s) involved	Distant
53	Male	R_Other	28	PTC	Total_thyroidectomy	No/Unknown	Positive	No/Unknown	94	0	No	No	No	No	2011	One primary only	Distant	Distant site(s)/node(s) involved	Distant
63	Male	White	10	PTC	Total_thyroidectomy	Yes	Positive	No/Unknown	89	0	No	No	No	Unknown	2011	1st of 2 or more primaries	Distant	Distant site(s)/node(s) involved	Distant
55	Female	White	15	PTC	Other	Yes	Positive	No/Unknown	90	0	No	No	No	No	2011	One primary only	Distant	Distant site(s)/node(s) involved	Distant
80	Female	R_Other	34	PTC	Total_thyroidectomy	Yes	Not_examined	No/Unknown	13	1	Unknown	Unknown	No	Yes	2011	One primary only	Distant	Distant site(s)/node(s) involved	Distant
50	Female	White	1	PTC	Total_thyroidectomy	No/Unknown	Not_examined	No/Unknown	89	0	No	No	No	Yes	2011	One primary only	Distant	Distant site(s)/node(s) involved	Distant
65	Female	White	54	PTC	Total_thyroidectomy	No/Unknown	Positive	No/Unknown	87	0	No	No	No	No	2011	One primary only	Distant	Distant site(s)/node(s) involved	Distant
47	Female	White	41	PTC	Total_thyroidectomy	No/Unknown	Positive	No/Unknown	61	0	No	No	No	Yes	2011	One primary only	Distant	Distant site(s)/node(s) involved	Distant
59	Female	White	25	PTC	Total_thyroidectomy	Yes	Not_examined	No/Unknown	93	0	No	No	No	No	2011	One primary only	Distant	Distant site(s)/node(s) involved	Distant
60	Male	White	9	PTC	Total_thyroidectomy	Yes	Positive	No/Unknown	73	1	No	No	No	Yes	2011	One primary only	Distant	Distant site(s)/node(s) involved	Distant
65	Female	R_Other	25	PTC	Total_thyroidectomy	No/Unknown	Negtive	No/Unknown	88	0	No	No	No	No	2011	One primary only	Distant	Distant site(s)/node(s) involved	Distant
55	Female	Black	27	PTC	Total_thyroidectomy	Yes	Negtive	Yes	6	1	No	No	No	No	2011	One primary only	Distant	Distant site(s)/node(s) involved	Distant
29	Male	R_Other	45	PTC	Total_thyroidectomy	No/Unknown	Positive	No/Unknown	87	0	No	No	No	No	2011	One primary only	Distant	Distant site(s)/node(s) involved	Distant
59	Female	White	40	FTC	Total_thyroidectomy	Yes	Not_examined	No/Unknown	63	1	No	No	No	No	2011	One primary only	Distant	Distant site(s)/node(s) involved	Distant
34	Female	White	18	PTC	Total_thyroidectomy	Yes	Not_examined	No/Unknown	91	0	No	No	No	No	2011	One primary only	Distant	Distant site(s)/node(s) involved	Distant
21	Female	White	78	PTC	Total_thyroidectomy	Yes	Positive	No/Unknown	77	0	No	No	No	Yes	2011	One primary only	Distant	Distant site(s)/node(s) involved	Distant
78	Female	White	15	PTC	Total_thyroidectomy	Yes	Negtive	No/Unknown	89	0	Unknown	Unknown	Unknown	Unknown	2011	1st of 2 or more primaries	Distant	Distant site(s)/node(s) involved	Distant
45	Female	White	30	PTC	Total_thyroidectomy	Yes	Positive	No/Unknown	94	0	No	No	No	No	2011	One primary only	Distant	Distant site(s)/node(s) involved	Distant
71	Female	Black	24	PTC	Total_thyroidectomy	No/Unknown	Negtive	No/Unknown	86	0	No	No	No	Yes	2011	One primary only	Distant	Distant site(s)/node(s) involved	Distant
30	Male	White	20	PTC	No	No/Unknown	Positive	No/Unknown	53	0	No	No	No	No	2011	One primary only	Distant	Distant site(s)/node(s) involved	Distant
67	Female	White	36	PTC	Other	No/Unknown	Not_examined	No/Unknown	3	1	No	No	Yes	Yes	2011	One primary only	Distant	Distant site(s)/node(s) involved	Distant
76	Female	R_Other	20	PTC	Total_thyroidectomy	Yes	Positive	No/Unknown	84	1	No	No	No	Yes	2011	One primary only	Distant	Distant site(s)/node(s) involved	Distant
54	Male	White	18	PTC	Total_thyroidectomy	Yes	Positive	No/Unknown	85	0	No	No	No	Yes	2011	One primary only	Distant	Distant site(s)/node(s) involved	Distant
68	Female	White	30	PTC	No	No/Unknown	Not_examined	No/Unknown	64	1	Yes	No	No	Yes	2011	One primary only	Distant	Distant site(s)/node(s) involved	Distant
46	Female	Black	52	PTC	Total_thyroidectomy	Yes	Positive	Yes	85	0	No	No	No	No	2011	One primary only	Distant	Distant site(s)/node(s) involved	Distant
64	Male	White	22	PTC	Total_thyroidectomy	Yes	Positive	No/Unknown	95	0	Yes	No	No	No	2011	One primary only	Distant	Distant site(s)/node(s) involved	Distant
72	Female	White	43	PTC	Total_thyroidectomy	Yes	Not_examined	No/Unknown	93	0	No	No	No	No	2011	One primary only	Distant	Distant site(s)/node(s) involved	Distant
29	Female	White	25	PTC	Total_thyroidectomy	Yes	Negtive	No/Unknown	93	0	No	No	No	No	2011	One primary only	Distant	Distant site(s)/node(s) involved	Distant
63	Female	White	12	PTC	Total_thyroidectomy	No/Unknown	Not_examined	No/Unknown	84	0	No	No	No	No	2011	One primary only	Distant	Distant site(s)/node(s) involved	Distant
74	Female	White	24	FTC	Total_thyroidectomy	Yes	Negtive	No/Unknown	15	1	Yes	Yes	No	No	2011	One primary only	Distant	Distant site(s)/node(s) involved	Distant
67	Female	White	60	PTC	Total_thyroidectomy	Yes	Negtive	No/Unknown	83	1	No	No	No	No	2011	One primary only	Distant	Distant site(s)/node(s) involved	Distant
54	Male	White	80	PTC	Total_thyroidectomy	Yes	Not_examined	No/Unknown	91	0	Yes	No	No	No	2011	One primary only	Distant	Distant site(s)/node(s) involved	Distant
20	Female	White	29	PTC	Total_thyroidectomy	Yes	Positive	No/Unknown	48	0	Yes	Unknown	Unknown	Yes	2011	One primary only	Distant	Distant site(s)/node(s) involved	Distant
68	Female	White	70	FTC	No	Yes	Not_examined	No/Unknown	48	1	Yes	No	No	Yes	2011	One primary only	Distant	Distant site(s)/node(s) involved	Distant
74	Male	White	12	PTC	Total_thyroidectomy	Yes	Positive	No/Unknown	22	1	No	No	No	No	2011	One primary only	Distant	Distant site(s)/node(s) involved	Distant
74	Male	White	30	PTC	Total_thyroidectomy	Yes	Positive	No/Unknown	91	0	No	No	No	No	2011	One primary only	Distant	Distant site(s)/node(s) involved	Distant
59	Male	White	28	PTC	Total_thyroidectomy	Yes	Positive	No/Unknown	20	1	No	No	No	No	2011	One primary only	Distant	Distant site(s)/node(s) involved	Distant
60	Female	R_Other	45	PTC	Total_thyroidectomy	No/Unknown	Not_examined	No/Unknown	94	0	No	No	No	Yes	2011	One primary only	Distant	Distant site(s)/node(s) involved	Distant
27	Female	White	19	PTC	Total_thyroidectomy	Yes	Positive	No/Unknown	59	0	No	No	No	Yes	2011	One primary only	Distant	Distant site(s)/node(s) involved	Distant
32	Male	White	43	PTC	Total_thyroidectomy	Yes	Positive	No/Unknown	95	0	No	No	No	No	2011	1st of 2 or more primaries	Distant	Distant site(s)/node(s) involved	Distant
72	Female	White	40	PTC	Total_thyroidectomy	Yes	Negtive	No/Unknown	91	0	No	No	No	No	2011	One primary only	Distant	Distant site(s)/node(s) involved	Distant
58	Female	White	45	PTC	Total_thyroidectomy	No/Unknown	Positive	No/Unknown	2	1	No	No	No	No	2011	One primary only	Distant	Distant site(s)/node(s) involved	Distant
62	Female	White	35	PTC	Total_thyroidectomy	Yes	Not_examined	No/Unknown	88	0	No	No	No	No	2011	One primary only	Distant	Distant site(s)/node(s) involved	Distant
35	Female	White	18	PTC	Total_thyroidectomy	Yes	Negtive	No/Unknown	89	0	No	No	No	No	2011	One primary only	Distant	Distant site(s)/node(s) involved	Distant
64	Female	R_Other	32	PTC	Total_thyroidectomy	Yes	Negtive	No/Unknown	88	0	No	No	No	No	2011	One primary only	Distant	Distant site(s)/node(s) involved	Distant
78	Male	R_Other	35	PTC	Total_thyroidectomy	No/Unknown	Positive	No/Unknown	69	1	No	No	No	No	2011	One primary only	Distant	Distant site(s)/node(s) involved	Distant
78	Female	White	60	PTC	Total_thyroidectomy	Yes	Positive	No/Unknown	22	1	Yes	No	No	No	2011	One primary only	Distant	Distant site(s)/node(s) involved	Distant
36	Female	White	26	PTC	Total_thyroidectomy	Yes	Not_examined	No/Unknown	88	0	No	No	No	No	2011	One primary only	Distant	Distant site(s)/node(s) involved	Distant
22	Female	White	16	PTC	Total_thyroidectomy	Yes	Negtive	No/Unknown	88	0	No	No	No	No	2011	One primary only	Distant	Distant site(s)/node(s) involved	Distant
75	Female	White	30	PTC	Total_thyroidectomy	Yes	Negtive	No/Unknown	82	1	No	No	No	No	2011	1st of 2 or more primaries	Distant	Distant site(s)/node(s) involved	Distant
74	Female	White	15	FTC	Total_thyroidectomy	Yes	Not_examined	No/Unknown	84	0	No	No	No	No	2011	One primary only	Distant	Distant site(s)/node(s) involved	Distant
23	Male	White	40	PTC	Total_thyroidectomy	Yes	Positive	No/Unknown	88	0	No	No	No	No	2011	One primary only	Distant	Distant site(s)/node(s) involved	Distant
56	Female	White	53	PTC	Total_thyroidectomy	Yes	Positive	No/Unknown	93	0	No	No	No	No	2011	One primary only	Distant	Distant site(s)/node(s) involved	Distant
99	Female	White	50	PTC	No	No/Unknown	Not_examined	No/Unknown	12	1	No	No	No	No	2011	One primary only	Distant	Distant site(s)/node(s) involved	Distant
60	Female	White	18	PTC	Total_thyroidectomy	Yes	Positive	No/Unknown	59	1	No	No	No	Yes	2011	One primary only	Distant	Distant site(s)/node(s) involved	Distant
47	Male	White	41	FTC	No	No/Unknown	Not_examined	No/Unknown	65	1	Unknown	Unknown	Unknown	Yes	2011	One primary only	Distant	Distant site(s)/node(s) involved	Distant
82	Male	White	36	PTC	Total_thyroidectomy	Yes	Not_examined	No/Unknown	10	1	No	No	No	Yes	2011	One primary only	Distant	Distant site(s)/node(s) involved	Distant
59	Female	R_Other	17	PTC	Total_thyroidectomy	Yes	Negtive	No/Unknown	89	0	No	No	No	No	2011	One primary only	Distant	Distant site(s)/node(s) involved	Distant
32	Female	White	6	PTC	Total_thyroidectomy	No/Unknown	Positive	No/Unknown	85	0	No	No	No	No	2011	One primary only	Distant	Distant site(s)/node(s) involved	Distant
84	Female	White	20	PTC	Other	No/Unknown	Positive	No/Unknown	2	1	No	No	No	No	2011	One primary only	Distant	Distant site(s)/node(s) involved	Distant
66	Male	R_Other	101	FTC	Total_thyroidectomy	No/Unknown	Positive	No/Unknown	12	1	Unknown	Unknown	Unknown	Unknown	2011	One primary only	Distant	Distant site(s)/node(s) involved	Distant
63	Female	Black	65	PTC	Total_thyroidectomy	Yes	Positive	Yes	54	1	Yes	No	No	No	2011	One primary only	Distant	Distant site(s)/node(s) involved	Distant
52	Female	White	3	PTC	Total_thyroidectomy	Yes	Positive	No/Unknown	73	0	No	No	No	No	2011	One primary only	Distant	Distant site(s)/node(s) involved	Distant
53	Male	White	11	PTC	Total_thyroidectomy	Yes	Positive	No/Unknown	82	0	No	No	No	Yes	2011	One primary only	Distant	Distant site(s)/node(s) involved	Distant
58	Male	White	35	PTC	Total_thyroidectomy	Yes	Positive	No/Unknown	85	0	No	No	No	Yes	2011	One primary only	Distant	Distant site(s)/node(s) involved	Distant
71	Male	White	55	FTC	Total_thyroidectomy	Yes	Negtive	No/Unknown	64	1	No	No	No	Yes	2011	One primary only	Distant	Distant site(s)/node(s) involved	Distant
21	Male	White	30	PTC	Total_thyroidectomy	No/Unknown	Positive	No/Unknown	84	0	No	No	No	No	2011	One primary only	Distant	Distant site(s)/node(s) involved	Distant
82	Male	R_Other	20	PTC	No	No/Unknown	Positive	No/Unknown	6	1	Yes	No	No	Yes	2011	One primary only	Distant	Distant site(s)/node(s) involved	Distant
27	Female	R_Other	35	PTC	Total_thyroidectomy	Yes	Positive	No/Unknown	84	0	No	No	No	No	2011	One primary only	Distant	Distant site(s)/node(s) involved	Distant
75	Female	R_Other	15	PTC	Total_thyroidectomy	Yes	Positive	No/Unknown	54	0	No	No	No	No	2011	One primary only	Distant	Distant site(s)/node(s) involved	Distant
64	Female	Black	15	PTC	Total_thyroidectomy	Yes	Positive	No/Unknown	52	1	Yes	No	No	No	2011	One primary only	Distant	Distant site(s)/node(s) involved	Distant
44	Female	White	25	PTC	Total_thyroidectomy	Yes	Positive	No/Unknown	94	0	No	No	No	No	2011	One primary only	Distant	Distant site(s)/node(s) involved	Distant
74	Female	White	20	PTC	Total_thyroidectomy	Yes	Positive	No/Unknown	90	0	No	No	No	Yes	2011	1st of 2 or more primaries	Distant	Distant site(s)/node(s) involved	Distant
32	Female	White	18	PTC	Total_thyroidectomy	Yes	Positive	No/Unknown	92	0	No	No	No	No	2011	One primary only	Distant	Distant site(s)/node(s) involved	Distant
47	Female	White	64	PTC	Total_thyroidectomy	Yes	Not_examined	No/Unknown	84	0	Yes	No	No	No	2011	One primary only	Distant	Distant site(s)/node(s) involved	Distant
91	Female	White	54	PTC	Total_thyroidectomy	Yes	Positive	No/Unknown	11	1	No	No	No	No	2011	One primary only	Distant	Distant site(s)/node(s) involved	Distant
89	Male	White	50	PTC	Other	No/Unknown	Not_examined	No/Unknown	23	1	No	No	No	No	2011	One primary only	Distant	Distant site(s)/node(s) involved	Distant
66	Male	White	55	PTC	Total_thyroidectomy	Yes	Positive	No/Unknown	88	0	No	No	No	No	2011	One primary only	Distant	Distant site(s)/node(s) involved	Distant
54	Male	White	58	PTC	Total_thyroidectomy	Yes	Not_examined	No/Unknown	80	1	Yes	No	No	Unknown	2011	One primary only	Distant	Distant site(s)/node(s) involved	Distant
40	Female	White	18	PTC	Total_thyroidectomy	Yes	Positive	No/Unknown	91	0	No	No	No	No	2011	One primary only	Distant	Distant site(s)/node(s) involved	Distant
73	Female	Black	65	FTC	Total_thyroidectomy	Yes	Not_examined	No/Unknown	67	1	Yes	No	No	Yes	2011	One primary only	Distant	Distant site(s)/node(s) involved	Distant
42	Male	White	15	PTC	Total_thyroidectomy	Yes	Positive	No/Unknown	86	0	No	No	No	No	2011	One primary only	Distant	Distant site(s)/node(s) involved	Distant
54	Male	Black	35	PTC	Total_thyroidectomy	Yes	Positive	No/Unknown	85	0	No	No	No	No	2011	1st of 2 or more primaries	Distant	Distant site(s)/node(s) involved	Distant
73	Female	Black	35	FTC	Total_thyroidectomy	Yes	Not_examined	No/Unknown	8	1	Yes	No	No	Yes	2011	One primary only	Distant	Distant site(s)/node(s) involved	Distant
56	Male	White	53	PTC	No	No/Unknown	Not_examined	No/Unknown	94	0	Unknown	Unknown	Unknown	Unknown	2011	One primary only	Distant	Distant site(s)/node(s) involved	Distant
43	Female	White	40	PTC	Total_thyroidectomy	No/Unknown	Positive	No/Unknown	93	0	No	No	No	No	2011	One primary only	Distant	Distant site(s)/node(s) involved	Distant
42	Female	Black	24	PTC	Total_thyroidectomy	Yes	Positive	No/Unknown	95	0	No	No	No	No	2011	One primary only	Distant	Distant site(s)/node(s) involved	Distant
34	Male	White	85	PTC	Total_thyroidectomy	Yes	Positive	No/Unknown	91	0	No	No	No	No	2011	One primary only	Distant	Distant site(s)/node(s) involved	Distant
61	Female	White	117	FTC	No	No/Unknown	Not_examined	No/Unknown	4	1	Yes	No	No	No	2011	One primary only	Distant	Distant site(s)/node(s) involved	Distant
18	Female	White	60	PTC	Total_thyroidectomy	Yes	Positive	No/Unknown	90	0	No	No	No	No	2011	One primary only	Distant	Distant site(s)/node(s) involved	Distant
47	Male	White	4	PTC	Total_thyroidectomy	Yes	Positive	No/Unknown	95	0	No	No	No	No	2011	One primary only	Distant	Distant site(s)/node(s) involved	Distant
56	Male	White	100	PTC	Total_thyroidectomy	Yes	Negtive	Yes	54	1	No	No	No	No	2011	One primary only	Distant	Distant site(s)/node(s) involved	Distant
52	Female	Black	107	FTC	Total_thyroidectomy	Yes	Not_examined	No/Unknown	95	0	No	No	No	No	2011	One primary only	Distant	Distant site(s)/node(s) involved	Distant
84	Female	White	13	PTC	No	No/Unknown	Not_examined	No/Unknown	20	1	No	No	No	Yes	2011	One primary only	Distant	Distant site(s)/node(s) involved	Distant
76	Female	White	15	PTC	Total_thyroidectomy	Yes	Not_examined	No/Unknown	84	0	No	No	No	No	2011	One primary only	Distant	Distant site(s)/node(s) involved	Distant
42	Female	White	21	PTC	Total_thyroidectomy	No/Unknown	Positive	No/Unknown	92	0	No	No	No	No	2011	One primary only	Distant	Distant site(s)/node(s) involved	Distant
61	Male	White	55	PTC	Total_thyroidectomy	No/Unknown	Positive	Yes	2	1	No	No	No	Yes	2011	One primary only	Distant	Distant site(s)/node(s) involved	Distant
68	Female	Black	45	PTC	No	No/Unknown	Positive	No/Unknown	86	0	No	No	No	No	2011	One primary only	Distant	Distant site(s)/node(s) involved	Distant
12	Female	White	23	PTC	Total_thyroidectomy	Yes	Positive	No/Unknown	85	0	No	No	No	No	2011	One primary only	Distant	Distant site(s)/node(s) involved	Distant
85	Male	White	34	PTC	Total_thyroidectomy	No/Unknown	Positive	No/Unknown	92	0	No	No	No	Yes	2011	One primary only	Distant	Distant site(s)/node(s) involved	Distant
28	Female	White	14	PTC	Total_thyroidectomy	No/Unknown	Positive	No/Unknown	87	0	Unknown	Unknown	Unknown	Unknown	2011	One primary only	Distant	Distant site(s)/node(s) involved	Distant
57	Female	Black	25	FTC	Total_thyroidectomy	Yes	Positive	Yes	15	0	No	No	No	No	2011	One primary only	Distant	Distant site(s)/node(s) involved	Distant
30	Female	White	30	PTC	Total_thyroidectomy	No/Unknown	Positive	No/Unknown	89	0	No	No	No	No	2011	One primary only	Distant	Distant site(s)/node(s) involved	Distant
60	Male	White	16	PTC	Total_thyroidectomy	Yes	Negtive	No/Unknown	95	0	No	No	No	Yes	2011	One primary only	Distant	Distant site(s)/node(s) involved	Distant
44	Male	Black	100	PTC	Total_thyroidectomy	Yes	Not_examined	No/Unknown	88	0	No	No	No	No	2011	One primary only	Distant	Distant site(s)/node(s) involved	Distant
15	Female	White	11	PTC	Total_thyroidectomy	No/Unknown	Positive	No/Unknown	75	0	No	No	No	No	2011	One primary only	Distant	Distant site(s)/node(s) involved	Distant
53	Male	White	15	PTC	Total_thyroidectomy	No/Unknown	Positive	No/Unknown	80	0	No	No	No	No	2011	One primary only	Distant	Distant site(s)/node(s) involved	Distant
68	Male	White	49	PTC	Total_thyroidectomy	Yes	Negtive	No/Unknown	47	1	Yes	No	No	No	2011	One primary only	Distant	Distant site(s)/node(s) involved	Distant
51	Male	R_Other	44	PTC	No	No/Unknown	Positive	No/Unknown	81	1	No	No	No	No	2011	One primary only	Distant	Distant site(s)/node(s) involved	Distant
59	Male	Black	50	PTC	No	Yes	Positive	No/Unknown	31	1	No	No	No	Yes	2011	1st of 2 or more primaries	Distant	Distant site(s)/node(s) involved	Distant
46	Female	White	40	PTC	Total_thyroidectomy	Yes	Positive	No/Unknown	91	0	No	No	No	No	2011	One primary only	Distant	Distant site(s)/node(s) involved	Distant
52	Male	White	53	PTC	Total_thyroidectomy	Yes	Positive	No/Unknown	93	0	No	No	No	No	2011	One primary only	Distant	Distant site(s)/node(s) involved	Distant
78	Female	White	29	PTC	Other	Yes	Not_examined	No/Unknown	60	1	No	No	No	Yes	2011	One primary only	Distant	Distant site(s)/node(s) involved	Distant
72	Male	White	16	PTC	Total_thyroidectomy	Yes	Positive	No/Unknown	92	0	No	No	No	No	2011	One primary only	Distant	Distant site(s)/node(s) involved	Distant
43	Male	White	45	PTC	Total_thyroidectomy	Yes	Positive	No/Unknown	90	0	No	No	No	No	2011	One primary only	Distant	Distant site(s)/node(s) involved	Distant
34	Female	White	65	PTC	Total_thyroidectomy	Yes	Positive	No/Unknown	94	0	No	No	No	No	2011	One primary only	Distant	Distant site(s)/node(s) involved	Distant
79	Male	White	30	PTC	Total_thyroidectomy	No/Unknown	Positive	No/Unknown	4	1	Yes	No	Yes	Yes	2011	One primary only	Distant	Distant site(s)/node(s) involved	Distant
60	Male	White	53	PTC	Total_thyroidectomy	Yes	Positive	No/Unknown	88	1	Yes	No	No	No	2011	One primary only	Distant	Distant site(s)/node(s) involved	Distant
31	Female	White	60	PTC	Total_thyroidectomy	Yes	Negtive	No/Unknown	89	0	Yes	No	No	No	2011	One primary only	Distant	Distant site(s)/node(s) involved	Distant
68	Male	White	48	FTC	Total_thyroidectomy	Yes	Positive	Yes	3	1	Yes	No	No	No	2011	One primary only	Distant	Distant site(s)/node(s) involved	Distant
39	Female	White	60	PTC	Total_thyroidectomy	No/Unknown	Positive	No/Unknown	88	0	No	No	No	No	2011	One primary only	Distant	Distant site(s)/node(s) involved	Distant
19	Female	White	12	PTC	Total_thyroidectomy	No/Unknown	Positive	No/Unknown	106	0	No	No	No	No	2010	One primary only	Distant	Distant site(s)/node(s) involved	Distant
63	Male	White	65	PTC	Total_thyroidectomy	Yes	Positive	No/Unknown	84	1	No	No	No	No	2010	One primary only	Distant	Distant site(s)/node(s) involved	Distant
85	Female	White	100	FTC	No	No/Unknown	Not_examined	No/Unknown	18	1	Yes	Yes	No	Yes	2010	One primary only	Distant	Distant site(s)/node(s) involved	Distant
61	Female	R_Other	20	FTC	Total_thyroidectomy	Yes	Not_examined	No/Unknown	12	1	Yes	No	No	Yes	2010	One primary only	Distant	Distant site(s)/node(s) involved	Distant
45	Female	White	46	PTC	Total_thyroidectomy	Yes	Positive	No/Unknown	99	0	No	No	No	No	2010	One primary only	Distant	Distant site(s)/node(s) involved	Distant
56	Female	White	55	PTC	Total_thyroidectomy	Yes	Positive	No/Unknown	51	1	No	No	No	Yes	2010	One primary only	Distant	Distant site(s)/node(s) involved	Distant
33	Female	White	73	PTC	Total_thyroidectomy	Yes	Positive	No/Unknown	72	0	No	No	No	No	2010	One primary only	Distant	Distant site(s)/node(s) involved	Distant
83	Female	White	27	FTC	Total_thyroidectomy	Yes	Not_examined	No/Unknown	94	0	Yes	No	No	No	2010	One primary only	Distant	Distant site(s)/node(s) involved	Distant
28	Male	White	13	PTC	Total_thyroidectomy	Yes	Positive	No/Unknown	90	0	No	No	No	No	2010	One primary only	Distant	Distant site(s)/node(s) involved	Distant
71	Female	R_Other	26	PTC	Total_thyroidectomy	Yes	Positive	No/Unknown	76	0	No	No	No	Yes	2010	One primary only	Distant	Distant site(s)/node(s) involved	Distant
74	Female	White	30	PTC	Total_thyroidectomy	Yes	Positive	No/Unknown	26	1	Unknown	Unknown	Unknown	Yes	2010	One primary only	Distant	Distant site(s)/node(s) involved	Distant
76	Male	White	40	PTC	Total_thyroidectomy	Yes	Positive	No/Unknown	98	0	No	No	No	No	2010	1st of 2 or more primaries	Distant	Distant site(s)/node(s) involved	Distant
70	Male	White	51	PTC	Total_thyroidectomy	Yes	Positive	Yes	14	1	No	No	No	Yes	2010	One primary only	Distant	Distant site(s)/node(s) involved	Distant
75	Female	R_Other	20	PTC	Total_thyroidectomy	Yes	Positive	No/Unknown	83	1	No	No	No	No	2010	One primary only	Distant	Distant site(s)/node(s) involved	Distant
85	Male	White	20	FTC	Total_thyroidectomy	Yes	Not_examined	No/Unknown	46	1	No	No	No	Yes	2010	One primary only	Distant	Distant site(s)/node(s) involved	Distant
42	Female	White	66	PTC	Total_thyroidectomy	Yes	Not_examined	No/Unknown	98	0	No	No	No	No	2010	One primary only	Distant	Distant site(s)/node(s) involved	Distant
29	Female	White	10	PTC	Total_thyroidectomy	Yes	Negtive	No/Unknown	106	0	No	No	No	No	2010	One primary only	Distant	Distant site(s)/node(s) involved	Distant
72	Female	Black	9	PTC	Total_thyroidectomy	No/Unknown	Not_examined	No/Unknown	102	0	No	No	No	No	2010	One primary only	Distant	Distant site(s)/node(s) involved	Distant
28	Female	White	150	FTC	Total_thyroidectomy	Yes	Negtive	No/Unknown	52	1	Yes	No	No	No	2010	One primary only	Distant	Distant site(s)/node(s) involved	Distant
78	Female	White	48	PTC	No	No/Unknown	Not_examined	No/Unknown	49	1	No	No	No	No	2010	1st of 2 or more primaries	Distant	Distant site(s)/node(s) involved	Distant
55	Female	White	80	FTC	Total_thyroidectomy	Yes	Positive	No/Unknown	70	1	No	No	No	Yes	2010	One primary only	Distant	Distant site(s)/node(s) involved	Distant
65	Female	White	85	PTC	Total_thyroidectomy	No/Unknown	Positive	No/Unknown	99	0	No	No	No	No	2010	1st of 2 or more primaries	Distant	Distant site(s)/node(s) involved	Distant
43	Female	White	50	PTC	Total_thyroidectomy	Yes	Positive	No/Unknown	107	0	No	No	No	No	2010	One primary only	Distant	Distant site(s)/node(s) involved	Distant
62	Female	White	55	PTC	Total_thyroidectomy	No/Unknown	Not_examined	No/Unknown	3	1	No	No	No	Yes	2010	One primary only	Distant	Distant site(s)/node(s) involved	Distant
75	Female	Black	17	PTC	Total_thyroidectomy	Yes	Positive	No/Unknown	102	0	No	No	No	No	2010	One primary only	Distant	Distant site(s)/node(s) involved	Distant
61	Female	Black	78	FTC	No	Yes	Not_examined	No/Unknown	5	1	Yes	No	Yes	Yes	2010	One primary only	Distant	Distant site(s)/node(s) involved	Distant
56	Male	White	50	PTC	Total_thyroidectomy	Yes	Not_examined	Yes	40	1	No	No	No	No	2010	One primary only	Distant	Distant site(s)/node(s) involved	Distant
66	Male	White	57	FTC	Total_thyroidectomy	Yes	Not_examined	No/Unknown	49	1	Yes	No	No	Yes	2010	One primary only	Distant	Distant site(s)/node(s) involved	Distant
70	Female	White	72	FTC	Total_thyroidectomy	Yes	Not_examined	No/Unknown	107	0	Yes	No	No	Unknown	2010	1st of 2 or more primaries	Distant	Distant site(s)/node(s) involved	Distant
74	Female	White	35	PTC	Total_thyroidectomy	Yes	Positive	No/Unknown	60	1	No	No	No	No	2010	One primary only	Distant	Distant site(s)/node(s) involved	Distant
64	Female	White	35	PTC	Total_thyroidectomy	Yes	Positive	No/Unknown	103	0	No	No	No	Yes	2010	One primary only	Distant	Distant site(s)/node(s) involved	Distant
78	Female	R_Other	28	PTC	Total_thyroidectomy	No/Unknown	Positive	No/Unknown	20	1	No	No	No	No	2010	One primary only	Distant	Distant site(s)/node(s) involved	Distant
56	Male	White	40	PTC	Total_thyroidectomy	No/Unknown	Positive	No/Unknown	8	1	No	No	No	Yes	2010	1st of 2 or more primaries	Distant	Distant site(s)/node(s) involved	Distant
77	Male	White	15	PTC	Total_thyroidectomy	No/Unknown	Positive	No/Unknown	30	1	No	No	No	No	2010	One primary only	Distant	Distant site(s)/node(s) involved	Distant
76	Male	White	30	PTC	Total_thyroidectomy	Yes	Not_examined	No/Unknown	76	1	No	No	No	No	2010	One primary only	Distant	Distant site(s)/node(s) involved	Distant
52	Male	R_Other	56	PTC	No	No/Unknown	Not_examined	No/Unknown	20	1	No	No	No	Yes	2010	One primary only	Distant	Distant site(s)/node(s) involved	Distant
60	Male	R_Other	20	PTC	Total_thyroidectomy	Yes	Negtive	No/Unknown	10	1	Yes	No	No	Yes	2010	One primary only	Distant	Distant site(s)/node(s) involved	Distant
59	Female	R_Other	15	PTC	Total_thyroidectomy	No/Unknown	Not_examined	No/Unknown	99	0	Unknown	Unknown	Unknown	Unknown	2010	One primary only	Distant	Distant site(s)/node(s) involved	Distant
65	Female	White	15	PTC	Total_thyroidectomy	Yes	Positive	No/Unknown	105	0	No	No	No	No	2010	One primary only	Distant	Distant site(s)/node(s) involved	Distant
47	Female	R_Other	34	PTC	Total_thyroidectomy	Yes	Positive	No/Unknown	99	0	No	No	No	No	2010	One primary only	Distant	Distant site(s)/node(s) involved	Distant
66	Male	R_Other	107	PTC	No	Yes	Positive	No/Unknown	22	1	No	No	No	Yes	2010	One primary only	Distant	Distant site(s)/node(s) involved	Distant
56	Female	R_Other	10	PTC	Total_thyroidectomy	Yes	Positive	No/Unknown	106	0	No	No	No	No	2010	One primary only	Distant	Distant site(s)/node(s) involved	Distant
69	Male	White	90	PTC	Other	Yes	Not_examined	No/Unknown	94	1	No	No	No	No	2010	1st of 2 or more primaries	Distant	Distant site(s)/node(s) involved	Distant
44	Female	White	21	PTC	Total_thyroidectomy	Yes	Positive	No/Unknown	105	0	No	No	No	No	2010	1st of 2 or more primaries	Distant	Distant site(s)/node(s) involved	Distant
30	Male	White	60	PTC	Total_thyroidectomy	Yes	Positive	No/Unknown	101	0	No	No	No	No	2010	One primary only	Distant	Distant site(s)/node(s) involved	Distant
32	Female	White	65	PTC	Total_thyroidectomy	Yes	Positive	No/Unknown	103	0	No	No	No	Yes	2010	One primary only	Distant	Distant site(s)/node(s) involved	Distant
48	Female	White	28	PTC	Total_thyroidectomy	No/Unknown	Not_examined	No/Unknown	98	0	No	No	No	No	2010	One primary only	Distant	Distant site(s)/node(s) involved	Distant
15	Female	White	42	PTC	Total_thyroidectomy	Yes	Positive	No/Unknown	106	0	No	No	No	Yes	2010	One primary only	Distant	Distant site(s)/node(s) involved	Distant
48	Female	White	40	PTC	Total_thyroidectomy	Yes	Not_examined	No/Unknown	104	0	No	No	No	No	2010	One primary only	Distant	Distant site(s)/node(s) involved	Distant
30	Female	White	18	PTC	Total_thyroidectomy	Yes	Positive	No/Unknown	102	0	No	No	No	No	2010	One primary only	Distant	Distant site(s)/node(s) involved	Distant
59	Male	White	12	PTC	Total_thyroidectomy	Yes	Not_examined	No/Unknown	56	1	Yes	No	No	No	2010	One primary only	Distant	Distant site(s)/node(s) involved	Distant
67	Male	White	21	PTC	Other	Yes	Negtive	No/Unknown	17	1	Yes	No	No	Yes	2010	One primary only	Distant	Distant site(s)/node(s) involved	Distant
18	Female	White	30	PTC	Total_thyroidectomy	Yes	Positive	No/Unknown	99	0	No	No	No	Yes	2010	One primary only	Distant	Distant site(s)/node(s) involved	Distant
26	Female	White	37	PTC	Total_thyroidectomy	No/Unknown	Positive	No/Unknown	97	0	No	No	No	No	2010	One primary only	Distant	Distant site(s)/node(s) involved	Distant
48	Male	White	14	PTC	Total_thyroidectomy	Yes	Positive	No/Unknown	104	0	No	No	No	No	2010	One primary only	Distant	Distant site(s)/node(s) involved	Distant
66	Female	White	32	PTC	Total_thyroidectomy	Yes	Positive	No/Unknown	102	1	No	No	No	No	2010	One primary only	Distant	Distant site(s)/node(s) involved	Distant
49	Female	White	22	PTC	Total_thyroidectomy	Yes	Negtive	No/Unknown	99	0	No	No	No	No	2010	One primary only	Distant	Distant site(s)/node(s) involved	Distant
31	Female	White	57	PTC	Other	Yes	Positive	No/Unknown	73	0	No	No	No	Yes	2010	One primary only	Distant	Distant site(s)/node(s) involved	Distant
53	Male	White	70	PTC	Total_thyroidectomy	Yes	Positive	No/Unknown	104	0	No	No	No	Yes	2010	One primary only	Distant	Distant site(s)/node(s) involved	Distant
76	Female	White	30	PTC	Total_thyroidectomy	No/Unknown	Positive	No/Unknown	11	1	Yes	No	No	Yes	2010	One primary only	Distant	Distant site(s)/node(s) involved	Distant
43	Female	White	34	PTC	Total_thyroidectomy	Yes	Positive	No/Unknown	99	0	No	No	No	No	2010	1st of 2 or more primaries	Distant	Distant site(s)/node(s) involved	Distant
78	Male	White	80	FTC	Other	Yes	Not_examined	No/Unknown	56	1	No	No	No	Yes	2010	One primary only	Distant	Distant site(s)/node(s) involved	Distant
6	Female	White	53	PTC	Total_thyroidectomy	Yes	Positive	No/Unknown	39	0	No	No	No	Yes	2010	One primary only	Distant	Distant site(s)/node(s) involved	Distant
63	Female	R_Other	100	PTC	No	Yes	Not_examined	Yes	37	1	No	No	No	Yes	2010	One primary only	Distant	Distant site(s)/node(s) involved	Distant
45	Female	White	35	PTC	Total_thyroidectomy	Yes	Positive	No/Unknown	104	0	No	No	No	No	2010	One primary only	Distant	Distant site(s)/node(s) involved	Distant
35	Male	White	1	PTC	Total_thyroidectomy	Yes	Positive	No/Unknown	103	0	No	No	No	No	2010	One primary only	Distant	Distant site(s)/node(s) involved	Distant
95	Female	White	39	PTC	No	No/Unknown	Not_examined	No/Unknown	1	1	No	No	No	No	2010	One primary only	Distant	Distant site(s)/node(s) involved	Distant
16	Female	White	45	PTC	Total_thyroidectomy	Yes	Positive	No/Unknown	104	0	No	No	No	Yes	2010	One primary only	Distant	Distant site(s)/node(s) involved	Distant
61	Female	White	22	PTC	Total_thyroidectomy	Yes	Positive	No/Unknown	99	0	No	No	No	Yes	2010	1st of 2 or more primaries	Distant	Distant site(s)/node(s) involved	Distant
45	Female	White	32	PTC	Total_thyroidectomy	Yes	Positive	No/Unknown	105	0	No	No	No	No	2010	One primary only	Distant	Distant site(s)/node(s) involved	Distant
37	Female	White	32	PTC	Total_thyroidectomy	Yes	Positive	No/Unknown	104	0	No	No	No	No	2010	One primary only	Distant	Distant site(s)/node(s) involved	Distant
69	Female	White	15	PTC	Total_thyroidectomy	Yes	Negtive	No/Unknown	101	0	No	No	No	No	2010	One primary only	Distant	Distant site(s)/node(s) involved	Distant
76	Female	White	2	PTC	Total_thyroidectomy	No/Unknown	Positive	No/Unknown	105	0	No	No	No	No	2010	One primary only	Distant	Distant site(s)/node(s) involved	Distant
35	Female	White	9	PTC	Total_thyroidectomy	No/Unknown	Positive	No/Unknown	104	0	No	No	No	No	2010	One primary only	Distant	Distant site(s)/node(s) involved	Distant
37	Male	White	16	PTC	Total_thyroidectomy	Yes	Positive	No/Unknown	99	0	No	No	No	No	2010	One primary only	Distant	Distant site(s)/node(s) involved	Distant
65	Female	White	50	FTC	Total_thyroidectomy	Yes	Not_examined	No/Unknown	46	1	Yes	No	No	No	2010	1st of 2 or more primaries	Distant	Distant site(s)/node(s) involved	Distant
29	Female	White	22	PTC	Total_thyroidectomy	Yes	Positive	No/Unknown	106	0	No	No	No	No	2010	One primary only	Distant	Distant site(s)/node(s) involved	Distant
35	Female	White	85	PTC	Total_thyroidectomy	Yes	Positive	No/Unknown	102	0	No	No	No	No	2010	One primary only	Distant	Distant site(s)/node(s) involved	Distant
73	Male	White	54	FTC	No	Yes	Not_examined	No/Unknown	19	1	Yes	No	No	No	2010	One primary only	Distant	Distant site(s)/node(s) involved	Distant
58	Male	White	35	PTC	Total_thyroidectomy	Yes	Not_examined	No/Unknown	103	0	No	No	No	No	2010	One primary only	Distant	Distant site(s)/node(s) involved	Distant
28	Female	White	30	PTC	Total_thyroidectomy	Yes	Positive	No/Unknown	101	0	No	No	No	No	2010	One primary only	Distant	Distant site(s)/node(s) involved	Distant
81	Female	Black	53	PTC	Total_thyroidectomy	Yes	Not_examined	No/Unknown	98	0	No	No	No	No	2010	One primary only	Distant	Distant site(s)/node(s) involved	Distant
72	Female	R_Other	25	PTC	Total_thyroidectomy	Yes	Not_examined	No/Unknown	103	0	Yes	No	No	No	2010	One primary only	Distant	Distant site(s)/node(s) involved	Distant
66	Female	White	65	PTC	Total_thyroidectomy	Yes	Positive	No/Unknown	9	1	No	No	No	No	2010	One primary only	Distant	Distant site(s)/node(s) involved	Distant
74	Female	White	51	PTC	No	Yes	Not_examined	No/Unknown	72	1	No	No	No	No	2010	One primary only	Distant	Distant site(s)/node(s) involved	Distant
38	Female	R_Other	30	PTC	Total_thyroidectomy	Yes	Positive	No/Unknown	92	0	No	No	No	No	2010	One primary only	Distant	Distant site(s)/node(s) involved	Distant
52	Male	White	27	PTC	Total_thyroidectomy	Yes	Positive	No/Unknown	15	1	Unknown	Unknown	Unknown	Yes	2010	One primary only	Distant	Distant site(s)/node(s) involved	Distant
44	Female	White	17	PTC	Total_thyroidectomy	Yes	Positive	No/Unknown	97	0	No	No	No	No	2010	One primary only	Distant	Distant site(s)/node(s) involved	Distant
59	Male	White	20	FTC	Total_thyroidectomy	Yes	Positive	Yes	49	1	No	No	No	No	2010	1st of 2 or more primaries	Distant	Distant site(s)/node(s) involved	Distant
62	Female	White	30	PTC	Total_thyroidectomy	No/Unknown	Positive	No/Unknown	102	0	No	No	No	No	2010	1st of 2 or more primaries	Distant	Distant site(s)/node(s) involved	Distant
79	Male	R_Other	4	FTC	Total_thyroidectomy	Yes	Not_examined	No/Unknown	96	0	Yes	No	No	No	2010	One primary only	Distant	Distant site(s)/node(s) involved	Distant
44	Female	White	15	PTC	Total_thyroidectomy	No/Unknown	Positive	No/Unknown	102	0	No	No	No	No	2010	One primary only	Distant	Distant site(s)/node(s) involved	Distant
62	Female	White	33	PTC	Total_thyroidectomy	No/Unknown	Positive	No/Unknown	98	0	No	No	No	Yes	2010	One primary only	Distant	Distant site(s)/node(s) involved	Distant
73	Male	R_Other	50	PTC	Total_thyroidectomy	No/Unknown	Positive	No/Unknown	43	1	No	No	No	No	2010	1st of 2 or more primaries	Distant	Distant site(s)/node(s) involved	Distant
51	Male	White	70	PTC	Total_thyroidectomy	Yes	Not_examined	No/Unknown	76	1	No	No	No	Yes	2010	One primary only	Distant	Distant site(s)/node(s) involved	Distant
39	Male	White	6	PTC	Total_thyroidectomy	No/Unknown	Positive	No/Unknown	105	0	No	No	No	No	2010	One primary only	Distant	Distant site(s)/node(s) involved	Distant
28	Female	White	30	PTC	Total_thyroidectomy	Yes	Positive	No/Unknown	104	0	No	No	No	Yes	2010	One primary only	Distant	Distant site(s)/node(s) involved	Distant
73	Female	White	60	PTC	Total_thyroidectomy	Yes	Negtive	No/Unknown	17	1	No	No	No	No	2010	One primary only	Distant	Distant site(s)/node(s) involved	Distant
64	Female	Black	18	FTC	Total_thyroidectomy	Yes	Not_examined	No/Unknown	60	1	Yes	No	No	No	2010	1st of 2 or more primaries	Distant	Distant site(s)/node(s) involved	Distant
62	Female	White	15	PTC	Total_thyroidectomy	Yes	Not_examined	No/Unknown	107	0	No	No	No	No	2010	One primary only	Distant	Distant site(s)/node(s) involved	Distant
64	Female	R_Other	33	PTC	Total_thyroidectomy	Yes	Negtive	No/Unknown	99	0	Yes	No	No	No	2010	One primary only	Distant	Distant site(s)/node(s) involved	Distant
42	Male	White	134	PTC	Total_thyroidectomy	Yes	Positive	Yes	24	1	No	No	No	No	2010	One primary only	Distant	Distant site(s)/node(s) involved	Distant
70	Female	White	25	PTC	Total_thyroidectomy	Yes	Negtive	No/Unknown	98	0	No	No	No	No	2010	One primary only	Distant	Distant site(s)/node(s) involved	Distant
79	Male	White	15	PTC	Total_thyroidectomy	Yes	Positive	No/Unknown	98	0	No	No	No	No	2010	One primary only	Distant	Distant site(s)/node(s) involved	Distant
60	Female	R_Other	2	PTC	Total_thyroidectomy	Yes	Positive	No/Unknown	98	0	No	No	No	No	2010	1st of 2 or more primaries	Distant	Distant site(s)/node(s) involved	Distant
74	Female	R_Other	70	FTC	No	No/Unknown	Not_examined	No/Unknown	34	1	Yes	No	No	Yes	2010	One primary only	Distant	Distant site(s)/node(s) involved	Distant
60	Female	White	6	PTC	Other	Yes	Not_examined	No/Unknown	105	0	No	No	No	No	2010	One primary only	Distant	Distant site(s)/node(s) involved	Distant
66	Female	White	23	PTC	Other	No/Unknown	Negtive	No/Unknown	107	0	No	No	No	Yes	2010	One primary only	Distant	Distant site(s)/node(s) involved	Distant
61	Male	White	81	PTC	Total_thyroidectomy	No/Unknown	Positive	No/Unknown	98	0	No	No	No	No	2010	One primary only	Distant	Distant site(s)/node(s) involved	Distant
76	Female	R_Other	30	PTC	No	Yes	Not_examined	No/Unknown	15	1	No	No	No	Yes	2010	1st of 2 or more primaries	Distant	Distant site(s)/node(s) involved	Distant
45	Male	White	96	FTC	Total_thyroidectomy	Yes	Positive	No/Unknown	15	1	No	No	No	Yes	2010	One primary only	Distant	Distant site(s)/node(s) involved	Distant
75	Female	R_Other	40	FTC	Total_thyroidectomy	Yes	Not_examined	No/Unknown	103	0	Yes	No	No	No	2010	One primary only	Distant	Distant site(s)/node(s) involved	Distant
64	Female	R_Other	35	PTC	Total_thyroidectomy	Yes	Negtive	No/Unknown	106	0	No	No	No	Yes	2010	One primary only	Distant	Distant site(s)/node(s) involved	Distant
60	Female	White	12	PTC	Total_thyroidectomy	Yes	Positive	No/Unknown	99	0	No	No	No	No	2010	One primary only	Distant	Distant site(s)/node(s) involved	Distant
71	Female	White	22	FTC	Total_thyroidectomy	No/Unknown	Negtive	No/Unknown	99	0	No	No	No	Unknown	2010	One primary only	Distant	Distant site(s)/node(s) involved	Distant
50	Male	White	45	PTC	Total_thyroidectomy	Yes	Positive	No/Unknown	86	0	No	No	No	No	2010	One primary only	Distant	Distant site(s)/node(s) involved	Distant
77	Female	White	60	FTC	Total_thyroidectomy	No/Unknown	Negtive	No/Unknown	101	0	Yes	No	No	No	2010	One primary only	Distant	Distant site(s)/node(s) involved	Distant
57	Female	White	40	PTC	Total_thyroidectomy	Yes	Not_examined	No/Unknown	97	0	No	No	No	No	2010	One primary only	Distant	Distant site(s)/node(s) involved	Distant
36	Male	White	25	PTC	Total_thyroidectomy	Yes	Positive	No/Unknown	99	0	No	No	No	No	2010	One primary only	Distant	Distant site(s)/node(s) involved	Distant
22	Female	White	45	PTC	Total_thyroidectomy	No/Unknown	Positive	No/Unknown	39	0	No	No	No	No	2010	One primary only	Distant	Distant site(s)/node(s) involved	Distant
58	Male	R_Other	30	PTC	Total_thyroidectomy	No/Unknown	Negtive	No/Unknown	99	0	Yes	No	No	No	2010	One primary only	Distant	Distant site(s)/node(s) involved	Distant
66	Female	White	45	PTC	Total_thyroidectomy	Yes	Positive	No/Unknown	98	0	No	No	No	No	2010	One primary only	Distant	Distant site(s)/node(s) involved	Distant
73	Male	White	60	PTC	Total_thyroidectomy	No/Unknown	Negtive	No/Unknown	40	1	No	No	No	Yes	2010	One primary only	Distant	Distant site(s)/node(s) involved	Distant
46	Male	White	65	PTC	Total_thyroidectomy	Yes	Positive	No/Unknown	50	1	No	No	No	Yes	2010	One primary only	Distant	Distant site(s)/node(s) involved	Distant
62	Female	R_Other	29	PTC	Total_thyroidectomy	Yes	Positive	No/Unknown	97	0	No	No	No	No	2010	One primary only	Distant	Distant site(s)/node(s) involved	Distant
70	Female	White	4	PTC	Total_thyroidectomy	Yes	Not_examined	No/Unknown	96	0	No	No	No	No	2010	One primary only	Distant	Distant site(s)/node(s) involved	Distant
58	Female	White	27	PTC	Total_thyroidectomy	No/Unknown	Positive	No/Unknown	97	0	No	No	No	No	2010	One primary only	Distant	Distant site(s)/node(s) involved	Distant
36	Female	White	40	PTC	Total_thyroidectomy	No/Unknown	Positive	No/Unknown	106	0	No	No	No	No	2010	One primary only	Distant	Distant site(s)/node(s) involved	Distant
48	Female	White	30	PTC	Total_thyroidectomy	Yes	Positive	No/Unknown	103	0	No	No	No	No	2010	One primary only	Distant	Distant site(s)/node(s) involved	Distant
28	Male	White	7	PTC	Total_thyroidectomy	Yes	Positive	No/Unknown	103	0	No	No	No	No	2010	One primary only	Distant	Distant site(s)/node(s) involved	Distant
53	Female	White	8	PTC	Total_thyroidectomy	Yes	Positive	No/Unknown	107	0	No	No	No	No	2010	One primary only	Distant	Distant site(s)/node(s) involved	Distant
52	Male	R_Other	70	PTC	Total_thyroidectomy	Yes	Positive	No/Unknown	105	0	No	No	No	No	2010	One primary only	Distant	Distant site(s)/node(s) involved	Distant
37	Female	White	28	PTC	Total_thyroidectomy	Yes	Negtive	No/Unknown	103	0	No	No	No	No	2010	One primary only	Distant	Distant site(s)/node(s) involved	Distant
43	Female	Black	30	PTC	Total_thyroidectomy	Yes	Positive	No/Unknown	107	0	No	No	No	No	2010	One primary only	Distant	Distant site(s)/node(s) involved	Distant
46	Female	White	70	PTC	Total_thyroidectomy	Yes	Positive	Yes	5	0	No	No	No	Yes	2010	One primary only	Distant	Distant site(s)/node(s) involved	Distant
72	Female	White	25	PTC	Other	No/Unknown	Not_examined	No/Unknown	3	1	No	No	No	No	2010	One primary only	Distant	Distant site(s)/node(s) involved	Distant
70	Female	White	10	FTC	Total_thyroidectomy	Yes	Not_examined	No/Unknown	22	1	Yes	No	No	Yes	2010	One primary only	Distant	Distant site(s)/node(s) involved	Distant
64	Female	White	15	PTC	Total_thyroidectomy	Yes	Positive	Yes	8	1	No	No	No	Yes	2010	One primary only	Distant	Distant site(s)/node(s) involved	Distant
67	Female	White	17	PTC	Total_thyroidectomy	Yes	Positive	No/Unknown	107	0	No	No	No	No	2010	One primary only	Distant	Distant site(s)/node(s) involved	Distant
49	Male	White	32	PTC	Total_thyroidectomy	Yes	Positive	No/Unknown	102	0	Yes	No	No	No	2010	One primary only	Distant	Distant site(s)/node(s) involved	Distant
56	Male	White	90	PTC	Total_thyroidectomy	Yes	Not_examined	No/Unknown	64	1	No	No	No	No	2010	One primary only	Distant	Distant site(s)/node(s) involved	Distant
35	Female	White	22	PTC	Total_thyroidectomy	No/Unknown	Positive	No/Unknown	105	0	No	No	No	No	2010	One primary only	Distant	Distant site(s)/node(s) involved	Distant
71	Female	White	35	PTC	Total_thyroidectomy	Yes	Positive	No/Unknown	21	1	No	No	No	Yes	2010	One primary only	Distant	Distant site(s)/node(s) involved	Distant
74	Female	R_Other	86	PTC	Total_thyroidectomy	No/Unknown	Positive	No/Unknown	43	0	No	No	No	No	2010	1st of 2 or more primaries	Distant	Distant site(s)/node(s) involved	Distant
70	Female	White	80	PTC	Total_thyroidectomy	No/Unknown	Not_examined	No/Unknown	72	1	No	No	No	No	2010	1st of 2 or more primaries	Distant	Distant site(s)/node(s) involved	Distant
49	Male	White	34	PTC	Total_thyroidectomy	Yes	Positive	No/Unknown	101	0	No	No	No	No	2010	1st of 2 or more primaries	Distant	Distant site(s)/node(s) involved	Distant
24	Male	White	3	PTC	Total_thyroidectomy	Yes	Positive	No/Unknown	107	0	No	No	No	No	2010	One primary only	Distant	Distant site(s)/node(s) involved	Distant
39	Male	White	68	PTC	Total_thyroidectomy	Yes	Positive	No/Unknown	100	0	No	No	No	Yes	2010	One primary only	Distant	Distant site(s)/node(s) involved	Distant
60	Female	White	85	FTC	Total_thyroidectomy	No/Unknown	Not_examined	No/Unknown	100	0	No	No	No	No	2010	One primary only	Distant	Distant site(s)/node(s) involved	Distant
70	Male	White	15	PTC	Total_thyroidectomy	Yes	Not_examined	No/Unknown	57	1	No	No	No	No	2010	One primary only	Distant	Distant site(s)/node(s) involved	Distant
67	Male	White	8	PTC	Total_thyroidectomy	Yes	Positive	No/Unknown	105	0	No	No	Yes	No	2010	One primary only	Distant	Distant site(s)/node(s) involved	Distant
69	Male	White	70	FTC	Total_thyroidectomy	Yes	Not_examined	No/Unknown	78	1	No	No	No	Yes	2010	1st of 2 or more primaries	Distant	Distant site(s)/node(s) involved	Distant
59	Male	R_Other	22	PTC	Total_thyroidectomy	No/Unknown	Negtive	No/Unknown	101	0	No	No	No	No	2010	One primary only	Distant	Distant site(s)/node(s) involved	Distant
60	Male	White	58	PTC	Total_thyroidectomy	Yes	Positive	No/Unknown	4	1	No	No	No	No	2010	One primary only	Distant	Distant site(s)/node(s) involved	Distant
78	Female	White	500	PTC	Total_thyroidectomy	No/Unknown	Not_examined	No/Unknown	31	1	No	No	No	No	2010	One primary only	Distant	Distant site(s)/node(s) involved	Distant
73	Male	White	14	PTC	Total_thyroidectomy	Yes	Not_examined	No/Unknown	82	1	No	No	No	Yes	2010	One primary only	Distant	Distant site(s)/node(s) involved	Distant
58	Male	White	52	FTC	Total_thyroidectomy	Yes	Negtive	No/Unknown	98	1	No	No	No	No	2010	One primary only	Distant	Distant site(s)/node(s) involved	Distant
26	Female	White	27	PTC	Other	Yes	Not_examined	No/Unknown	107	0	No	No	No	No	2010	One primary only	Distant	Distant site(s)/node(s) involved	Distant
74	Male	White	70	PTC	Total_thyroidectomy	Yes	Not_examined	No/Unknown	103	1	No	No	No	Yes	2010	1st of 2 or more primaries	Distant	Distant site(s)/node(s) involved	Distant
69	Female	R_Other	45	PTC	No	No/Unknown	Positive	No/Unknown	2	1	Yes	No	No	Yes	2010	One primary only	Distant	Distant site(s)/node(s) involved	Distant
54	Female	R_Other	22	PTC	Total_thyroidectomy	No/Unknown	Not_examined	No/Unknown	97	0	No	No	No	No	2010	One primary only	Distant	Distant site(s)/node(s) involved	Distant
58	Male	White	55	FTC	Total_thyroidectomy	Yes	Positive	No/Unknown	99	0	No	No	No	No	2010	1st of 2 or more primaries	Distant	Distant site(s)/node(s) involved	Distant
54	Female	White	52	PTC	Total_thyroidectomy	Yes	Positive	No/Unknown	97	0	No	No	No	No	2010	1st of 2 or more primaries	Distant	Distant site(s)/node(s) involved	Distant
66	Male	White	48	PTC	Total_thyroidectomy	Yes	Not_examined	No/Unknown	99	0	No	No	No	No	2010	One primary only	Distant	Distant site(s)/node(s) involved	Distant
62	Male	White	15	PTC	Total_thyroidectomy	Yes	Positive	No/Unknown	97	0	Unknown	Unknown	No	No	2010	One primary only	Distant	Distant site(s)/node(s) involved	Distant
83	Female	White	20	PTC	Total_thyroidectomy	Yes	Positive	No/Unknown	92	1	No	No	No	No	2010	One primary only	Distant	Distant site(s)/node(s) involved	Distant
15	Female	White	73	PTC	Total_thyroidectomy	Yes	Positive	No/Unknown	97	0	No	No	No	No	2010	One primary only	Distant	Distant site(s)/node(s) involved	Distant
29	Female	White	25	PTC	Total_thyroidectomy	Yes	Positive	No/Unknown	97	0	No	No	No	No	2010	One primary only	Distant	Distant site(s)/node(s) involved	Distant
70	Male	White	40	PTC	Total_thyroidectomy	No/Unknown	Positive	No/Unknown	9	1	No	No	No	Yes	2010	1st of 2 or more primaries	Distant	Distant site(s)/node(s) involved	Distant
37	Male	White	42	PTC	Total_thyroidectomy	Yes	Positive	No/Unknown	100	0	No	No	No	No	2010	One primary only	Distant	Distant site(s)/node(s) involved	Distant
46	Male	White	17	PTC	Total_thyroidectomy	No/Unknown	Positive	No/Unknown	87	0	No	No	No	No	2010	One primary only	Distant	Distant site(s)/node(s) involved	Distant
37	Male	White	41	PTC	Total_thyroidectomy	Yes	Positive	No/Unknown	104	0	No	No	No	No	2010	One primary only	Distant	Distant site(s)/node(s) involved	Distant
20	Female	White	31	PTC	Total_thyroidectomy	Yes	Positive	No/Unknown	98	0	No	No	No	No	2010	One primary only	Distant	Distant site(s)/node(s) involved	Distant
40	Male	White	40	PTC	Total_thyroidectomy	Yes	Positive	No/Unknown	100	0	No	No	No	No	2010	One primary only	Distant	Distant site(s)/node(s) involved	Distant
34	Male	White	30	PTC	Total_thyroidectomy	Yes	Positive	No/Unknown	90	0	No	No	No	No	2010	One primary only	Distant	Distant site(s)/node(s) involved	Distant
71	Female	White	37	PTC	Total_thyroidectomy	Yes	Positive	No/Unknown	2	1	No	No	No	Yes	2010	One primary only	Distant	Distant site(s)/node(s) involved	Distant
62	Male	White	90	PTC	Total_thyroidectomy	Yes	Positive	No/Unknown	97	0	No	No	No	No	2010	One primary only	Distant	Distant site(s)/node(s) involved	Distant
53	Female	White	25	FTC	Total_thyroidectomy	Yes	Not_examined	No/Unknown	96	0	Yes	No	No	No	2010	One primary only	Distant	Distant site(s)/node(s) involved	Distant
67	Female	R_Other	15	PTC	Total_thyroidectomy	Yes	Not_examined	No/Unknown	98	0	No	No	No	No	2010	One primary only	Distant	Distant site(s)/node(s) involved	Distant
37	Female	R_Other	22	PTC	Total_thyroidectomy	Yes	Positive	No/Unknown	100	0	No	No	No	No	2010	One primary only	Distant	Distant site(s)/node(s) involved	Distant
72	Male	White	35	PTC	Total_thyroidectomy	Yes	Positive	No/Unknown	80	1	No	No	No	No	2010	One primary only	Distant	Distant site(s)/node(s) involved	Distant
61	Male	White	25	PTC	Other	Yes	Positive	No/Unknown	25	1	Yes	Unknown	Unknown	Yes	2010	One primary only	Distant	Distant site(s)/node(s) involved	Distant
29	Male	White	12	PTC	Total_thyroidectomy	Yes	Negtive	No/Unknown	98	0	No	No	No	No	2010	One primary only	Distant	Distant site(s)/node(s) involved	Distant
63	Male	White	10	PTC	Total_thyroidectomy	No/Unknown	Positive	No/Unknown	100	0	No	No	No	No	2010	1st of 2 or more primaries	Distant	Distant site(s)/node(s) involved	Distant
68	Male	White	10	PTC	Total_thyroidectomy	Yes	Not_examined	No/Unknown	98	0	No	No	No	No	2010	One primary only	Distant	Distant site(s)/node(s) involved	Distant
44	Female	White	14	PTC	Total_thyroidectomy	Yes	Positive	No/Unknown	86	0	No	No	No	No	2010	One primary only	Distant	Distant site(s)/node(s) involved	Distant
74	Female	White	40	PTC	Total_thyroidectomy	Yes	Positive	No/Unknown	86	1	No	No	No	No	2010	One primary only	Distant	Distant site(s)/node(s) involved	Distant
42	Female	White	40	FTC	Other	Yes	Not_examined	No/Unknown	94	0	No	No	No	No	2010	One primary only	Distant	Distant site(s)/node(s) involved	Distant
62	Male	White	45	PTC	Total_thyroidectomy	Yes	Positive	No/Unknown	4	1	No	No	No	Yes	2010	One primary only	Distant	Distant site(s)/node(s) involved	Distant
74	Female	White	17	PTC	Total_thyroidectomy	Yes	Negtive	No/Unknown	102	1	No	No	No	No	2010	One primary only	Distant	Distant site(s)/node(s) involved	Distant
50	Female	White	160	PTC	Total_thyroidectomy	Yes	Positive	No/Unknown	85	1	No	No	No	No	2010	One primary only	Distant	Distant site(s)/node(s) involved	Distant
84	Male	R_Other	80	PTC	No	No/Unknown	Positive	No/Unknown	43	1	Unknown	Unknown	Unknown	Unknown	2010	One primary only	Distant	Distant site(s)/node(s) involved	Distant
49	Male	R_Other	48	PTC	Total_thyroidectomy	Yes	Positive	Yes	6	1	No	No	No	No	2010	One primary only	Distant	Distant site(s)/node(s) involved	Distant
68	Female	White	17	FTC	Total_thyroidectomy	Yes	Positive	No/Unknown	20	1	No	No	No	No	2010	One primary only	Distant	Distant site(s)/node(s) involved	Distant
68	Female	White	65	PTC	Total_thyroidectomy	Yes	Positive	No/Unknown	78	1	No	No	No	No	2010	1st of 2 or more primaries	Distant	Distant site(s)/node(s) involved	Distant
74	Male	White	37	PTC	Other	No/Unknown	Not_examined	No/Unknown	15	1	No	No	No	Yes	2010	One primary only	Distant	Distant site(s)/node(s) involved	Distant
54	Male	White	10	PTC	Total_thyroidectomy	No/Unknown	Positive	No/Unknown	98	0	No	No	No	Yes	2010	One primary only	Distant	Distant site(s)/node(s) involved	Distant
63	Male	White	35	PTC	Total_thyroidectomy	Yes	Positive	No/Unknown	59	1	Yes	No	No	No	2010	One primary only	Distant	Distant site(s)/node(s) involved	Distant
58	Female	White	30	PTC	Total_thyroidectomy	Yes	Positive	No/Unknown	100	0	No	No	No	No	2010	One primary only	Distant	Distant site(s)/node(s) involved	Distant
29	Female	White	18	PTC	Total_thyroidectomy	Yes	Positive	No/Unknown	106	0	No	No	No	No	2010	One primary only	Distant	Distant site(s)/node(s) involved	Distant
56	Male	White	10	PTC	Total_thyroidectomy	No/Unknown	Positive	No/Unknown	89	0	No	No	No	No	2010	1st of 2 or more primaries	Distant	Distant site(s)/node(s) involved	Distant
54	Female	White	30	PTC	Total_thyroidectomy	Yes	Positive	No/Unknown	100	0	No	No	No	No	2010	One primary only	Distant	Distant site(s)/node(s) involved	Distant
60	Male	White	38	PTC	Total_thyroidectomy	Yes	Not_examined	No/Unknown	107	0	No	No	No	Yes	2010	1st of 2 or more primaries	Distant	Distant site(s)/node(s) involved	Distant
39	Female	White	20	PTC	Total_thyroidectomy	Yes	Positive	No/Unknown	97	0	No	No	No	No	2010	One primary only	Distant	Distant site(s)/node(s) involved	Distant
57	Male	R_Other	26	PTC	Total_thyroidectomy	Yes	Positive	No/Unknown	101	0	No	No	No	No	2010	One primary only	Distant	Distant site(s)/node(s) involved	Distant
43	Female	White	25	PTC	Total_thyroidectomy	Yes	Positive	No/Unknown	98	0	No	No	No	No	2010	One primary only	Distant	Distant site(s)/node(s) involved	Distant
54	Female	White	6	PTC	Other	Yes	Not_examined	No/Unknown	103	0	No	No	No	No	2010	One primary only	Distant	Distant site(s)/node(s) involved	Distant
75	Female	White	35	PTC	Other	Yes	Positive	No/Unknown	3	1	No	No	No	Yes	2010	One primary only	Distant	Distant site(s)/node(s) involved	Distant
50	Female	White	37	FTC	Other	Yes	Not_examined	No/Unknown	98	1	No	No	No	Yes	2010	1st of 2 or more primaries	Distant	Distant site(s)/node(s) involved	Distant
78	Female	White	22	PTC	Other	No/Unknown	Not_examined	No/Unknown	1	1	No	No	No	No	2010	One primary only	Distant	Distant site(s)/node(s) involved	Distant
75	Female	White	90	PTC	Total_thyroidectomy	Yes	Not_examined	Yes	5	1	No	No	No	No	2010	One primary only	Distant	Distant site(s)/node(s) involved	Distant
48	Female	White	58	FTC	Total_thyroidectomy	Yes	Not_examined	No/Unknown	76	1	Yes	No	No	No	2010	One primary only	Distant	Distant site(s)/node(s) involved	Distant
42	Male	White	65	PTC	Total_thyroidectomy	No/Unknown	Negtive	No/Unknown	58	1	No	No	No	No	2010	One primary only	Distant	Distant site(s)/node(s) involved	Distant
50	Male	White	7	PTC	Other	Yes	Positive	No/Unknown	97	0	No	No	No	No	2010	One primary only	Distant	Distant site(s)/node(s) involved	Distant
62	Male	White	80	PTC	Total_thyroidectomy	No/Unknown	Positive	No/Unknown	17	1	No	No	No	No	2010	1st of 2 or more primaries	Distant	Distant site(s)/node(s) involved	Distant
29	Female	White	25	PTC	Total_thyroidectomy	No/Unknown	Positive	No/Unknown	104	0	No	No	No	No	2010	One primary only	Distant	Distant site(s)/node(s) involved	Distant
71	Male	White	52	PTC	Total_thyroidectomy	Yes	Positive	No/Unknown	89	1	Yes	No	No	Yes	2010	One primary only	Distant	Distant site(s)/node(s) involved	Distant
40	Female	White	10	PTC	Total_thyroidectomy	Yes	Positive	No/Unknown	105	0	No	No	No	No	2010	One primary only	Distant	Distant site(s)/node(s) involved	Distant
78	Male	White	3	PTC	Other	Yes	Not_examined	Yes	7	1	Yes	No	Yes	Yes	2010	One primary only	Distant	Distant site(s)/node(s) involved	Distant
39	Female	R_Other	80	FTC	Total_thyroidectomy	Yes	Not_examined	No/Unknown	54	1	Yes	No	No	No	2010	One primary only	Distant	Distant site(s)/node(s) involved	Distant
61	Female	White	30	PTC	Total_thyroidectomy	Yes	Positive	No/Unknown	99	0	No	No	No	No	2010	One primary only	Distant	Distant site(s)/node(s) involved	Distant
37	Female	Black	60	PTC	Total_thyroidectomy	Yes	Negtive	No/Unknown	107	0	No	No	No	No	2010	One primary only	Distant	Distant site(s)/node(s) involved	Distant
28	Female	Black	17	PTC	Other	No/Unknown	Positive	No/Unknown	100	0	No	No	No	No	2010	One primary only	Distant	Distant site(s)/node(s) involved	Distant
59	Female	White	76	PTC	No	Yes	Not_examined	No/Unknown	3	1	Yes	No	No	Yes	2010	One primary only	Distant	Distant site(s)/node(s) involved	Distant
47	Male	White	25	FTC	Total_thyroidectomy	No/Unknown	Negtive	No/Unknown	66	1	Yes	No	No	No	2010	One primary only	Distant	Distant site(s)/node(s) involved	Distant
51	Female	White	15	PTC	Total_thyroidectomy	Yes	Negtive	No/Unknown	100	0	No	No	No	No	2010	One primary only	Distant	Distant site(s)/node(s) involved	Distant
67	Female	Black	90	FTC	Total_thyroidectomy	Yes	Negtive	No/Unknown	54	1	Yes	No	No	Yes	2010	One primary only	Distant	Distant site(s)/node(s) involved	Distant
70	Male	White	60	PTC	Total_thyroidectomy	Yes	Positive	No/Unknown	98	1	No	No	No	Yes	2010	One primary only	Distant	Distant site(s)/node(s) involved	Distant
30	Male	White	19	PTC	Total_thyroidectomy	Yes	Positive	Yes	96	0	No	No	No	No	2010	One primary only	Distant	Distant site(s)/node(s) involved	Distant
59	Male	White	50	PTC	Total_thyroidectomy	Yes	Positive	No/Unknown	102	0	No	No	No	No	2010	1st of 2 or more primaries	Distant	Distant site(s)/node(s) involved	Distant
50	Male	White	41	PTC	Total_thyroidectomy	Yes	Positive	No/Unknown	4	0	No	No	No	Yes	2010	One primary only	Distant	Distant site(s)/node(s) involved	Distant
48	Male	White	34	PTC	Total_thyroidectomy	Yes	Positive	No/Unknown	104	0	No	No	No	No	2010	One primary only	Distant	Distant site(s)/node(s) involved	Distant
50	Female	White	32	PTC	Total_thyroidectomy	Yes	Positive	No/Unknown	105	0	No	No	No	No	2010	One primary only	Distant	Distant site(s)/node(s) involved	Distant
48	Female	White	30	PTC	Total_thyroidectomy	Yes	Positive	No/Unknown	105	0	No	No	No	No	2010	One primary only	Distant	Distant site(s)/node(s) involved	Distant
58	Male	R_Other	30	PTC	Total_thyroidectomy	Yes	Not_examined	No/Unknown	8	1	No	No	No	No	2010	One primary only	Distant	Distant site(s)/node(s) involved	Distant
60	Male	White	85	FTC	Total_thyroidectomy	Yes	Positive	No/Unknown	70	1	No	No	No	Yes	2010	One primary only	Distant	Distant site(s)/node(s) involved	Distant
80	Female	White	37	PTC	Other	Yes	Positive	No/Unknown	105	0	No	No	No	No	2010	One primary only	Distant	Distant site(s)/node(s) involved	Distant
42	Female	R_Other	24	PTC	Total_thyroidectomy	Yes	Positive	No/Unknown	102	0	No	No	No	No	2010	One primary only	Distant	Distant site(s)/node(s) involved	Distant
56	Male	White	17	PTC	Total_thyroidectomy	Yes	Positive	No/Unknown	97	1	No	No	No	No	2010	One primary only	Distant	Distant site(s)/node(s) involved	Distant
44	Male	White	25	PTC	Total_thyroidectomy	Yes	Positive	No/Unknown	101	0	No	No	No	No	2010	One primary only	Distant	Distant site(s)/node(s) involved	Distant
38	Male	R_Other	100	PTC	Total_thyroidectomy	Yes	Not_examined	No/Unknown	99	0	No	No	No	No	2010	One primary only	Distant	Distant site(s)/node(s) involved	Distant
38	Female	R_Other	7	PTC	Total_thyroidectomy	Yes	Positive	No/Unknown	100	0	No	No	No	No	2010	One primary only	Distant	Distant site(s)/node(s) involved	Distant
51	Female	White	6	PTC	Total_thyroidectomy	Yes	Positive	No/Unknown	102	0	No	No	No	No	2010	One primary only	Distant	Distant site(s)/node(s) involved	Distant
20	Male	White	18	PTC	Total_thyroidectomy	Yes	Positive	No/Unknown	96	0	No	No	No	No	2010	One primary only	Distant	Distant site(s)/node(s) involved	Distant
28	Male	White	45	PTC	Total_thyroidectomy	Yes	Positive	No/Unknown	96	0	No	No	No	Yes	2010	One primary only	Distant	Distant site(s)/node(s) involved	Distant
54	Female	White	2	PTC	Total_thyroidectomy	Yes	Positive	No/Unknown	97	0	No	No	No	No	2010	1st of 2 or more primaries	Distant	Distant site(s)/node(s) involved	Distant
50	Male	White	60	PTC	Total_thyroidectomy	Yes	Not_examined	No/Unknown	97	0	Yes	No	No	No	2010	One primary only	Distant	Distant site(s)/node(s) involved	Distant
6	Male	White	50	PTC	Total_thyroidectomy	Yes	Positive	No/Unknown	104	0	No	No	No	Yes	2010	One primary only	Distant	Distant site(s)/node(s) involved	Distant
21	Female	White	25	PTC	Total_thyroidectomy	Yes	Positive	No/Unknown	8	0	No	No	No	Yes	2010	One primary only	Distant	Distant site(s)/node(s) involved	Distant
43	Female	R_Other	40	PTC	Total_thyroidectomy	Yes	Negtive	No/Unknown	105	0	No	No	No	No	2010	One primary only	Distant	Distant site(s)/node(s) involved	Distant
17	Male	White	18	PTC	Total_thyroidectomy	Yes	Positive	No/Unknown	97	0	No	No	No	No	2010	One primary only	Distant	Distant site(s)/node(s) involved	Distant
54	Female	White	30	PTC	Total_thyroidectomy	Yes	Positive	No/Unknown	9	1	No	No	No	No	2010	One primary only	Distant	Distant site(s)/node(s) involved	Distant
75	Female	White	26	PTC	Total_thyroidectomy	No/Unknown	Positive	No/Unknown	96	0	No	No	No	No	2010	One primary only	Distant	Distant site(s)/node(s) involved	Distant
37	Male	White	60	PTC	Total_thyroidectomy	Yes	Positive	No/Unknown	96	0	No	No	No	No	2010	One primary only	Distant	Distant site(s)/node(s) involved	Distant
46	Female	White	5	PTC	Total_thyroidectomy	Yes	Positive	No/Unknown	96	0	No	No	No	No	2010	One primary only	Distant	Distant site(s)/node(s) involved	Distant
42	Female	White	10	PTC	Total_thyroidectomy	Yes	Positive	No/Unknown	97	0	No	No	No	No	2010	One primary only	Distant	Distant site(s)/node(s) involved	Distant
83	Female	White	15	PTC	Total_thyroidectomy	No/Unknown	Positive	No/Unknown	82	1	No	No	No	Yes	2010	1st of 2 or more primaries	Distant	Distant site(s)/node(s) involved	Distant
71	Female	White	40	FTC	Total_thyroidectomy	No/Unknown	Not_examined	No/Unknown	81	1	Yes	No	No	No	2010	One primary only	Distant	Distant site(s)/node(s) involved	Distant
81	Male	White	19	FTC	No	Yes	Not_examined	No/Unknown	82	1	Yes	No	No	No	2010	One primary only	Distant	Distant site(s)/node(s) involved	Distant
27	Female	White	20	PTC	Total_thyroidectomy	Yes	Positive	No/Unknown	54	0	No	No	No	No	2010	One primary only	Distant	Distant site(s)/node(s) involved	Distant
57	Female	Black	80	PTC	No	No/Unknown	Not_examined	No/Unknown	1	1	Yes	No	No	Yes	2010	One primary only	Distant	Distant site(s)/node(s) involved	Distant
48	Female	White	23	PTC	Total_thyroidectomy	Yes	Positive	No/Unknown	91	1	No	No	No	Yes	2010	One primary only	Distant	Distant site(s)/node(s) involved	Distant
67	Female	White	17	PTC	Total_thyroidectomy	No/Unknown	Positive	No/Unknown	99	0	No	No	No	No	2010	One primary only	Distant	Distant site(s)/node(s) involved	Distant
60	Female	White	75	PTC	Total_thyroidectomy	Yes	Positive	No/Unknown	17	1	No	Yes	No	No	2010	One primary only	Distant	Distant site(s)/node(s) involved	Distant
25	Female	White	105	PTC	Total_thyroidectomy	Yes	Positive	No/Unknown	98	0	No	No	No	No	2010	One primary only	Distant	Distant site(s)/node(s) involved	Distant
44	Male	White	60	PTC	Total_thyroidectomy	Yes	Positive	No/Unknown	11	1	Yes	No	No	No	2010	One primary only	Distant	Distant site(s)/node(s) involved	Distant
46	Female	White	78	PTC	Total_thyroidectomy	Yes	Positive	No/Unknown	25	1	No	No	No	Yes	2010	One primary only	Distant	Distant site(s)/node(s) involved	Distant
63	Male	White	8	PTC	Total_thyroidectomy	Yes	Positive	No/Unknown	99	0	No	No	No	Yes	2010	One primary only	Distant	Distant site(s)/node(s) involved	Distant
26	Female	Black	130	PTC	Total_thyroidectomy	Yes	Positive	No/Unknown	96	0	No	No	No	Yes	2010	One primary only	Distant	Distant site(s)/node(s) involved	Distant
75	Male	White	50	PTC	Total_thyroidectomy	Yes	Positive	No/Unknown	11	1	No	No	No	No	2010	One primary only	Distant	Distant site(s)/node(s) involved	Distant
84	Female	White	28	PTC	No	No/Unknown	Not_examined	No/Unknown	2	1	No	No	No	Yes	2010	One primary only	Distant	Distant site(s)/node(s) involved	Distant
10	Male	White	30	PTC	Total_thyroidectomy	Yes	Positive	No/Unknown	97	0	No	No	No	Yes	2010	One primary only	Distant	Distant site(s)/node(s) involved	Distant
46	Female	White	30	PTC	Total_thyroidectomy	Yes	Positive	No/Unknown	117	0	Blank(s)	Blank(s)	Blank(s)	Blank(s)	2009	One primary only	Distant	Distant site(s)/node(s) involved	Distant
48	Male	White	18	PTC	Total_thyroidectomy	Yes	Positive	No/Unknown	116	0	Blank(s)	Blank(s)	Blank(s)	Blank(s)	2009	One primary only	Distant	Distant site(s)/node(s) involved	Distant
76	Male	White	40	FTC	Total_thyroidectomy	Yes	Not_examined	No/Unknown	6	1	Blank(s)	Blank(s)	Blank(s)	Blank(s)	2009	One primary only	Distant	Distant site(s)/node(s) involved	Distant
69	Female	R_Other	35	PTC	Total_thyroidectomy	Yes	Negtive	No/Unknown	111	1	Blank(s)	Blank(s)	Blank(s)	Blank(s)	2009	One primary only	Distant	Distant site(s)/node(s) involved	Distant
26	Female	White	25	PTC	Total_thyroidectomy	Yes	Positive	No/Unknown	113	0	Blank(s)	Blank(s)	Blank(s)	Blank(s)	2009	One primary only	Distant	Distant site(s)/node(s) involved	Distant
51	Female	White	89	FTC	Total_thyroidectomy	Yes	Negtive	No/Unknown	85	1	Blank(s)	Blank(s)	Blank(s)	Blank(s)	2009	One primary only	Distant	Distant site(s)/node(s) involved	Distant
29	Female	White	80	PTC	Total_thyroidectomy	Yes	Not_examined	No/Unknown	112	0	Blank(s)	Blank(s)	Blank(s)	Blank(s)	2009	One primary only	Distant	Distant site(s)/node(s) involved	Distant
81	Female	R_Other	16	PTC	Other	Yes	Not_examined	No/Unknown	85	1	Blank(s)	Blank(s)	Blank(s)	Blank(s)	2009	One primary only	Distant	Distant site(s)/node(s) involved	Distant
84	Female	R_Other	39	FTC	Total_thyroidectomy	No/Unknown	Not_examined	No/Unknown	59	1	Blank(s)	Blank(s)	Blank(s)	Blank(s)	2009	One primary only	Distant	Distant site(s)/node(s) involved	Distant
69	Male	R_Other	3	PTC	Total_thyroidectomy	No/Unknown	Positive	No/Unknown	39	1	Blank(s)	Blank(s)	Blank(s)	Blank(s)	2009	1st of 2 or more primaries	Distant	Distant site(s)/node(s) involved	Distant
78	Male	R_Other	44	PTC	Total_thyroidectomy	Yes	Positive	No/Unknown	35	1	Blank(s)	Blank(s)	Blank(s)	Blank(s)	2009	One primary only	Distant	Distant site(s)/node(s) involved	Distant
55	Male	R_Other	58	PTC	Total_thyroidectomy	Yes	Positive	No/Unknown	58	1	Blank(s)	Blank(s)	Blank(s)	Blank(s)	2009	One primary only	Distant	Distant site(s)/node(s) involved	Distant
62	Female	R_Other	41	PTC	Total_thyroidectomy	Yes	Not_examined	No/Unknown	108	0	Blank(s)	Blank(s)	Blank(s)	Blank(s)	2009	One primary only	Distant	Distant site(s)/node(s) involved	Distant
77	Male	White	35	PTC	Total_thyroidectomy	No/Unknown	Not_examined	No/Unknown	77	1	Blank(s)	Blank(s)	Blank(s)	Blank(s)	2009	One primary only	Distant	Distant site(s)/node(s) involved	Distant
47	Female	White	20	PTC	Total_thyroidectomy	Yes	Positive	No/Unknown	119	0	Blank(s)	Blank(s)	Blank(s)	Blank(s)	2009	1st of 2 or more primaries	Distant	Distant site(s)/node(s) involved	Distant
29	Female	Black	9	PTC	Total_thyroidectomy	Yes	Negtive	No/Unknown	75	1	Blank(s)	Blank(s)	Blank(s)	Blank(s)	2009	One primary only	Distant	Distant site(s)/node(s) involved	Distant
66	Male	White	34	FTC	Other	Yes	Positive	No/Unknown	109	1	Blank(s)	Blank(s)	Blank(s)	Blank(s)	2009	One primary only	Distant	Distant site(s)/node(s) involved	Distant
65	Female	R_Other	93	FTC	No	Yes	Not_examined	No/Unknown	25	1	Blank(s)	Blank(s)	Blank(s)	Blank(s)	2009	One primary only	Distant	Distant site(s)/node(s) involved	Distant
31	Male	White	42	PTC	Total_thyroidectomy	Yes	Positive	No/Unknown	114	0	Blank(s)	Blank(s)	Blank(s)	Blank(s)	2009	One primary only	Distant	Distant site(s)/node(s) involved	Distant
49	Male	White	13	PTC	Total_thyroidectomy	Yes	Negtive	No/Unknown	114	0	Blank(s)	Blank(s)	Blank(s)	Blank(s)	2009	1st of 2 or more primaries	Distant	Distant site(s)/node(s) involved	Distant
44	Female	White	56	PTC	Total_thyroidectomy	Yes	Not_examined	No/Unknown	113	0	Blank(s)	Blank(s)	Blank(s)	Blank(s)	2009	One primary only	Distant	Distant site(s)/node(s) involved	Distant
50	Male	R_Other	45	PTC	Total_thyroidectomy	Yes	Positive	No/Unknown	117	0	Blank(s)	Blank(s)	Blank(s)	Blank(s)	2009	One primary only	Distant	Distant site(s)/node(s) involved	Distant
79	Female	White	5	PTC	Other	No/Unknown	Not_examined	No/Unknown	109	1	Blank(s)	Blank(s)	Blank(s)	Blank(s)	2009	One primary only	Distant	Distant site(s)/node(s) involved	Distant
59	Female	Black	23	PTC	Total_thyroidectomy	No/Unknown	Not_examined	No/Unknown	114	0	Blank(s)	Blank(s)	Blank(s)	Blank(s)	2009	One primary only	Distant	Distant site(s)/node(s) involved	Distant
55	Female	White	20	PTC	Total_thyroidectomy	Yes	Positive	No/Unknown	113	0	Blank(s)	Blank(s)	Blank(s)	Blank(s)	2009	One primary only	Distant	Distant site(s)/node(s) involved	Distant
67	Female	White	79	PTC	Total_thyroidectomy	Yes	Positive	No/Unknown	77	0	Blank(s)	Blank(s)	Blank(s)	Blank(s)	2009	One primary only	Distant	Distant site(s)/node(s) involved	Distant
61	Male	White	60	PTC	Other	No/Unknown	Positive	No/Unknown	108	0	Blank(s)	Blank(s)	Blank(s)	Blank(s)	2009	One primary only	Distant	Distant site(s)/node(s) involved	Distant
59	Female	Black	50	PTC	Total_thyroidectomy	Yes	Negtive	No/Unknown	114	0	Blank(s)	Blank(s)	Blank(s)	Blank(s)	2009	One primary only	Distant	Distant site(s)/node(s) involved	Distant
54	Female	White	8	PTC	Total_thyroidectomy	No/Unknown	Positive	No/Unknown	109	0	Blank(s)	Blank(s)	Blank(s)	Blank(s)	2009	One primary only	Distant	Distant site(s)/node(s) involved	Distant
23	Female	White	18	PTC	Total_thyroidectomy	Yes	Positive	No/Unknown	108	0	Blank(s)	Blank(s)	Blank(s)	Blank(s)	2009	1st of 2 or more primaries	Distant	Distant site(s)/node(s) involved	Distant
59	Female	White	15	PTC	Total_thyroidectomy	Yes	Negtive	No/Unknown	112	0	Blank(s)	Blank(s)	Blank(s)	Blank(s)	2009	One primary only	Distant	Distant site(s)/node(s) involved	Distant
25	Female	Black	8	PTC	Total_thyroidectomy	Yes	Not_examined	No/Unknown	119	0	Blank(s)	Blank(s)	Blank(s)	Blank(s)	2009	One primary only	Distant	Distant site(s)/node(s) involved	Distant
84	Male	R_Other	55	FTC	Total_thyroidectomy	Yes	Not_examined	No/Unknown	27	1	Blank(s)	Blank(s)	Blank(s)	Blank(s)	2009	1st of 2 or more primaries	Distant	Distant site(s)/node(s) involved	Distant
68	Female	R_Other	47	PTC	Total_thyroidectomy	Yes	Positive	No/Unknown	117	0	Blank(s)	Blank(s)	Blank(s)	Blank(s)	2009	One primary only	Distant	Distant site(s)/node(s) involved	Distant
45	Female	White	9	PTC	Total_thyroidectomy	Yes	Positive	No/Unknown	115	0	Blank(s)	Blank(s)	Blank(s)	Blank(s)	2009	One primary only	Distant	Distant site(s)/node(s) involved	Distant
50	Male	R_Other	100	FTC	Total_thyroidectomy	Yes	Negtive	No/Unknown	114	0	Blank(s)	Blank(s)	Blank(s)	Blank(s)	2009	One primary only	Distant	Distant site(s)/node(s) involved	Distant
50	Female	R_Other	22	PTC	Total_thyroidectomy	Yes	Not_examined	No/Unknown	110	0	Blank(s)	Blank(s)	Blank(s)	Blank(s)	2009	One primary only	Distant	Distant site(s)/node(s) involved	Distant
81	Female	R_Other	30	FTC	Total_thyroidectomy	Yes	Negtive	No/Unknown	34	1	Blank(s)	Blank(s)	Blank(s)	Blank(s)	2009	1st of 2 or more primaries	Distant	Distant site(s)/node(s) involved	Distant
76	Male	White	60	PTC	Total_thyroidectomy	Yes	Positive	No/Unknown	108	0	Blank(s)	Blank(s)	Blank(s)	Blank(s)	2009	One primary only	Distant	Distant site(s)/node(s) involved	Distant
20	Female	White	26	PTC	Total_thyroidectomy	Yes	Positive	No/Unknown	116	0	Blank(s)	Blank(s)	Blank(s)	Blank(s)	2009	One primary only	Distant	Distant site(s)/node(s) involved	Distant
88	Female	White	23	PTC	Total_thyroidectomy	No/Unknown	Positive	No/Unknown	5	1	Blank(s)	Blank(s)	Blank(s)	Blank(s)	2009	One primary only	Distant	Distant site(s)/node(s) involved	Distant
61	Male	White	61	PTC	Total_thyroidectomy	Yes	Positive	No/Unknown	109	0	Blank(s)	Blank(s)	Blank(s)	Blank(s)	2009	One primary only	Distant	Distant site(s)/node(s) involved	Distant
23	Female	White	26	PTC	Total_thyroidectomy	Yes	Positive	No/Unknown	111	0	Blank(s)	Blank(s)	Blank(s)	Blank(s)	2009	One primary only	Distant	Distant site(s)/node(s) involved	Distant
45	Female	White	9	PTC	Total_thyroidectomy	No/Unknown	Positive	No/Unknown	79	0	Blank(s)	Blank(s)	Blank(s)	Blank(s)	2009	One primary only	Distant	Distant site(s)/node(s) involved	Distant
48	Male	White	30	PTC	Total_thyroidectomy	No/Unknown	Negtive	No/Unknown	108	0	Blank(s)	Blank(s)	Blank(s)	Blank(s)	2009	1st of 2 or more primaries	Distant	Distant site(s)/node(s) involved	Distant
46	Male	White	28	PTC	Total_thyroidectomy	No/Unknown	Positive	No/Unknown	3	1	Blank(s)	Blank(s)	Blank(s)	Blank(s)	2009	One primary only	Distant	Distant site(s)/node(s) involved	Distant
69	Male	White	52	PTC	No	Yes	Not_examined	No/Unknown	41	1	Blank(s)	Blank(s)	Blank(s)	Blank(s)	2009	One primary only	Distant	Distant site(s)/node(s) involved	Distant
66	Male	White	12	PTC	Other	No/Unknown	Positive	No/Unknown	115	0	Blank(s)	Blank(s)	Blank(s)	Blank(s)	2009	One primary only	Distant	Distant site(s)/node(s) involved	Distant
79	Male	White	66	PTC	No	No/Unknown	Not_examined	No/Unknown	5	1	Blank(s)	Blank(s)	Blank(s)	Blank(s)	2009	One primary only	Distant	Distant site(s)/node(s) involved	Distant
58	Female	White	30	PTC	Total_thyroidectomy	No/Unknown	Positive	No/Unknown	115	0	Blank(s)	Blank(s)	Blank(s)	Blank(s)	2009	One primary only	Distant	Distant site(s)/node(s) involved	Distant
66	Female	White	88	FTC	Total_thyroidectomy	Yes	Positive	No/Unknown	102	1	Blank(s)	Blank(s)	Blank(s)	Blank(s)	2009	One primary only	Distant	Distant site(s)/node(s) involved	Distant
79	Female	White	2	PTC	Total_thyroidectomy	No/Unknown	Not_examined	No/Unknown	8	0	Blank(s)	Blank(s)	Blank(s)	Blank(s)	2009	One primary only	Distant	Distant site(s)/node(s) involved	Distant
24	Female	White	45	PTC	Total_thyroidectomy	Yes	Positive	No/Unknown	100	0	Blank(s)	Blank(s)	Blank(s)	Blank(s)	2009	One primary only	Distant	Distant site(s)/node(s) involved	Distant
10	Female	R_Other	50	PTC	Total_thyroidectomy	Yes	Positive	No/Unknown	115	0	Blank(s)	Blank(s)	Blank(s)	Blank(s)	2009	One primary only	Distant	Distant site(s)/node(s) involved	Distant
76	Female	White	27	FTC	Total_thyroidectomy	Yes	Not_examined	No/Unknown	112	0	Blank(s)	Blank(s)	Blank(s)	Blank(s)	2009	1st of 2 or more primaries	Distant	Distant site(s)/node(s) involved	Distant
13	Male	White	80	PTC	Total_thyroidectomy	Yes	Negtive	No/Unknown	113	0	Blank(s)	Blank(s)	Blank(s)	Blank(s)	2009	One primary only	Distant	Distant site(s)/node(s) involved	Distant
45	Male	White	45	PTC	Total_thyroidectomy	Yes	Negtive	No/Unknown	113	0	Blank(s)	Blank(s)	Blank(s)	Blank(s)	2009	One primary only	Distant	Distant site(s)/node(s) involved	Distant
27	Female	White	24	PTC	Total_thyroidectomy	No/Unknown	Positive	No/Unknown	1	1	Blank(s)	Blank(s)	Blank(s)	Blank(s)	2009	One primary only	Distant	Distant site(s)/node(s) involved	Distant
45	Female	White	14	PTC	Total_thyroidectomy	Yes	Negtive	No/Unknown	111	0	Blank(s)	Blank(s)	Blank(s)	Blank(s)	2009	1st of 2 or more primaries	Distant	Distant site(s)/node(s) involved	Distant
62	Male	White	20	PTC	Total_thyroidectomy	Yes	Not_examined	No/Unknown	110	0	Blank(s)	Blank(s)	Blank(s)	Blank(s)	2009	One primary only	Distant	Distant site(s)/node(s) involved	Distant
15	Female	White	35	PTC	Total_thyroidectomy	Yes	Positive	No/Unknown	112	0	Blank(s)	Blank(s)	Blank(s)	Blank(s)	2009	One primary only	Distant	Distant site(s)/node(s) involved	Distant
70	Female	White	33	PTC	Total_thyroidectomy	Yes	Positive	No/Unknown	108	0	Blank(s)	Blank(s)	Blank(s)	Blank(s)	2009	One primary only	Distant	Distant site(s)/node(s) involved	Distant
61	Female	White	25	PTC	Total_thyroidectomy	Yes	Positive	No/Unknown	108	0	Blank(s)	Blank(s)	Blank(s)	Blank(s)	2009	One primary only	Distant	Distant site(s)/node(s) involved	Distant
43	Male	White	55	PTC	Total_thyroidectomy	Yes	Positive	No/Unknown	112	0	Blank(s)	Blank(s)	Blank(s)	Blank(s)	2009	One primary only	Distant	Distant site(s)/node(s) involved	Distant
42	Female	Black	30	PTC	Total_thyroidectomy	Yes	Not_examined	No/Unknown	119	0	Blank(s)	Blank(s)	Blank(s)	Blank(s)	2009	One primary only	Distant	Distant site(s)/node(s) involved	Distant
45	Female	Black	80	FTC	Total_thyroidectomy	Yes	Not_examined	No/Unknown	39	1	Blank(s)	Blank(s)	Blank(s)	Blank(s)	2009	One primary only	Distant	Distant site(s)/node(s) involved	Distant
48	Male	Black	60	FTC	Other	Yes	Positive	No/Unknown	19	1	Blank(s)	Blank(s)	Blank(s)	Blank(s)	2009	One primary only	Distant	Distant site(s)/node(s) involved	Distant
83	Female	White	19	FTC	Total_thyroidectomy	Yes	Negtive	No/Unknown	32	1	Blank(s)	Blank(s)	Blank(s)	Blank(s)	2009	One primary only	Distant	Distant site(s)/node(s) involved	Distant
62	Female	Black	30	PTC	Total_thyroidectomy	Yes	Negtive	No/Unknown	117	0	Blank(s)	Blank(s)	Blank(s)	Blank(s)	2009	One primary only	Distant	Distant site(s)/node(s) involved	Distant
78	Female	White	30	PTC	Total_thyroidectomy	Yes	Not_examined	No/Unknown	102	1	Blank(s)	Blank(s)	Blank(s)	Blank(s)	2009	One primary only	Distant	Distant site(s)/node(s) involved	Distant
53	Female	R_Other	15	PTC	Other	Yes	Negtive	No/Unknown	117	0	Blank(s)	Blank(s)	Blank(s)	Blank(s)	2009	One primary only	Distant	Distant site(s)/node(s) involved	Distant
25	Female	White	30	PTC	Total_thyroidectomy	Yes	Positive	No/Unknown	111	0	Blank(s)	Blank(s)	Blank(s)	Blank(s)	2009	One primary only	Distant	Distant site(s)/node(s) involved	Distant
58	Female	White	25	PTC	Total_thyroidectomy	Yes	Positive	No/Unknown	118	0	Blank(s)	Blank(s)	Blank(s)	Blank(s)	2009	One primary only	Distant	Distant site(s)/node(s) involved	Distant
53	Male	R_Other	20	PTC	Total_thyroidectomy	No/Unknown	Positive	No/Unknown	12	1	Blank(s)	Blank(s)	Blank(s)	Blank(s)	2009	One primary only	Distant	Distant site(s)/node(s) involved	Distant
47	Male	White	50	PTC	Total_thyroidectomy	Yes	Positive	No/Unknown	104	0	Blank(s)	Blank(s)	Blank(s)	Blank(s)	2009	One primary only	Distant	Distant site(s)/node(s) involved	Distant
27	Male	White	20	PTC	Total_thyroidectomy	Yes	Positive	No/Unknown	16	0	Blank(s)	Blank(s)	Blank(s)	Blank(s)	2009	One primary only	Distant	Distant site(s)/node(s) involved	Distant
67	Female	R_Other	42	PTC	Total_thyroidectomy	No/Unknown	Positive	No/Unknown	108	0	Blank(s)	Blank(s)	Blank(s)	Blank(s)	2009	One primary only	Distant	Distant site(s)/node(s) involved	Distant
42	Female	White	15	PTC	Total_thyroidectomy	No/Unknown	Negtive	No/Unknown	119	0	Blank(s)	Blank(s)	Blank(s)	Blank(s)	2009	One primary only	Distant	Distant site(s)/node(s) involved	Distant
58	Male	R_Other	31	FTC	Total_thyroidectomy	Yes	Not_examined	No/Unknown	74	1	Blank(s)	Blank(s)	Blank(s)	Blank(s)	2009	One primary only	Distant	Distant site(s)/node(s) involved	Distant
75	Female	R_Other	15	PTC	Total_thyroidectomy	Yes	Not_examined	No/Unknown	119	0	Blank(s)	Blank(s)	Blank(s)	Blank(s)	2009	1st of 2 or more primaries	Distant	Distant site(s)/node(s) involved	Distant
74	Male	White	10	PTC	Other	No/Unknown	Positive	Yes	10	1	Blank(s)	Blank(s)	Blank(s)	Blank(s)	2009	One primary only	Distant	Distant site(s)/node(s) involved	Distant
32	Female	White	28	PTC	Total_thyroidectomy	Yes	Positive	No/Unknown	110	0	Blank(s)	Blank(s)	Blank(s)	Blank(s)	2009	One primary only	Distant	Distant site(s)/node(s) involved	Distant
49	Female	White	20	PTC	Total_thyroidectomy	No/Unknown	Not_examined	No/Unknown	117	0	Blank(s)	Blank(s)	Blank(s)	Blank(s)	2009	One primary only	Distant	Distant site(s)/node(s) involved	Distant
73	Female	White	30	PTC	Total_thyroidectomy	Yes	Positive	No/Unknown	3	0	Blank(s)	Blank(s)	Blank(s)	Blank(s)	2009	One primary only	Distant	Distant site(s)/node(s) involved	Distant
71	Female	White	30	PTC	Total_thyroidectomy	No/Unknown	Not_examined	No/Unknown	83	0	Blank(s)	Blank(s)	Blank(s)	Blank(s)	2009	One primary only	Distant	Distant site(s)/node(s) involved	Distant
48	Male	White	110	PTC	Total_thyroidectomy	No/Unknown	Positive	No/Unknown	4	1	Blank(s)	Blank(s)	Blank(s)	Blank(s)	2009	One primary only	Distant	Distant site(s)/node(s) involved	Distant
49	Male	White	6	PTC	Total_thyroidectomy	Yes	Not_examined	No/Unknown	118	0	Blank(s)	Blank(s)	Blank(s)	Blank(s)	2009	One primary only	Distant	Distant site(s)/node(s) involved	Distant
45	Female	White	17	PTC	Total_thyroidectomy	Yes	Negtive	No/Unknown	118	0	Blank(s)	Blank(s)	Blank(s)	Blank(s)	2009	One primary only	Distant	Distant site(s)/node(s) involved	Distant
56	Male	White	45	PTC	Total_thyroidectomy	No/Unknown	Positive	No/Unknown	116	0	Blank(s)	Blank(s)	Blank(s)	Blank(s)	2009	One primary only	Distant	Distant site(s)/node(s) involved	Distant
60	Female	R_Other	5	PTC	Total_thyroidectomy	Yes	Positive	No/Unknown	116	0	Blank(s)	Blank(s)	Blank(s)	Blank(s)	2009	One primary only	Distant	Distant site(s)/node(s) involved	Distant
51	Male	White	28	PTC	Total_thyroidectomy	Yes	Positive	Yes	46	1	Blank(s)	Blank(s)	Blank(s)	Blank(s)	2009	One primary only	Distant	Distant site(s)/node(s) involved	Distant
60	Male	White	41	PTC	Total_thyroidectomy	Yes	Positive	No/Unknown	67	1	Blank(s)	Blank(s)	Blank(s)	Blank(s)	2009	1st of 2 or more primaries	Distant	Distant site(s)/node(s) involved	Distant
49	Female	White	25	PTC	Total_thyroidectomy	Yes	Not_examined	No/Unknown	115	0	Blank(s)	Blank(s)	Blank(s)	Blank(s)	2009	1st of 2 or more primaries	Distant	Distant site(s)/node(s) involved	Distant
84	Male	White	95	PTC	Total_thyroidectomy	No/Unknown	Positive	No/Unknown	94	1	Blank(s)	Blank(s)	Blank(s)	Blank(s)	2009	One primary only	Distant	Distant site(s)/node(s) involved	Distant
75	Female	White	12	PTC	Total_thyroidectomy	Yes	Not_examined	No/Unknown	113	0	Blank(s)	Blank(s)	Blank(s)	Blank(s)	2009	1st of 2 or more primaries	Distant	Distant site(s)/node(s) involved	Distant
33	Female	White	12	PTC	Total_thyroidectomy	No/Unknown	Positive	No/Unknown	113	0	Blank(s)	Blank(s)	Blank(s)	Blank(s)	2009	One primary only	Distant	Distant site(s)/node(s) involved	Distant
53	Male	White	55	PTC	Total_thyroidectomy	Yes	Positive	Yes	30	1	Blank(s)	Blank(s)	Blank(s)	Blank(s)	2009	1st of 2 or more primaries	Distant	Distant site(s)/node(s) involved	Distant
35	Female	R_Other	15	PTC	Total_thyroidectomy	Yes	Positive	No/Unknown	116	0	Blank(s)	Blank(s)	Blank(s)	Blank(s)	2009	One primary only	Distant	Distant site(s)/node(s) involved	Distant
49	Female	R_Other	18	PTC	Total_thyroidectomy	Yes	Not_examined	No/Unknown	115	0	Blank(s)	Blank(s)	Blank(s)	Blank(s)	2009	One primary only	Distant	Distant site(s)/node(s) involved	Distant
21	Female	White	40	PTC	Total_thyroidectomy	Yes	Negtive	No/Unknown	110	0	Blank(s)	Blank(s)	Blank(s)	Blank(s)	2009	One primary only	Distant	Distant site(s)/node(s) involved	Distant
59	Female	R_Other	60	PTC	No	No/Unknown	Negtive	Yes	1	1	Blank(s)	Blank(s)	Blank(s)	Blank(s)	2009	One primary only	Distant	Distant site(s)/node(s) involved	Distant
76	Male	White	40	PTC	Total_thyroidectomy	Yes	Negtive	No/Unknown	72	1	Blank(s)	Blank(s)	Blank(s)	Blank(s)	2009	1st of 2 or more primaries	Distant	Distant site(s)/node(s) involved	Distant
84	Female	White	54	FTC	Total_thyroidectomy	No/Unknown	Not_examined	No/Unknown	31	1	Blank(s)	Blank(s)	Blank(s)	Blank(s)	2009	One primary only	Distant	Distant site(s)/node(s) involved	Distant
44	Female	White	18	PTC	Total_thyroidectomy	No/Unknown	Positive	No/Unknown	109	0	Blank(s)	Blank(s)	Blank(s)	Blank(s)	2009	One primary only	Distant	Distant site(s)/node(s) involved	Distant
59	Male	White	3	PTC	Total_thyroidectomy	No/Unknown	Positive	No/Unknown	57	1	Blank(s)	Blank(s)	Blank(s)	Blank(s)	2009	One primary only	Distant	Distant site(s)/node(s) involved	Distant
29	Male	White	40	PTC	Total_thyroidectomy	No/Unknown	Positive	No/Unknown	108	0	Blank(s)	Blank(s)	Blank(s)	Blank(s)	2009	One primary only	Distant	Distant site(s)/node(s) involved	Distant
81	Female	White	29	PTC	Total_thyroidectomy	Yes	Positive	No/Unknown	95	1	Blank(s)	Blank(s)	Blank(s)	Blank(s)	2009	One primary only	Distant	Distant site(s)/node(s) involved	Distant
82	Female	White	60	FTC	No	No/Unknown	Not_examined	No/Unknown	8	1	Blank(s)	Blank(s)	Blank(s)	Blank(s)	2009	One primary only	Distant	Distant site(s)/node(s) involved	Distant
39	Male	White	22	PTC	Total_thyroidectomy	No/Unknown	Positive	No/Unknown	107	0	Blank(s)	Blank(s)	Blank(s)	Blank(s)	2009	One primary only	Distant	Distant site(s)/node(s) involved	Distant
79	Female	White	15	PTC	Other	No/Unknown	Not_examined	No/Unknown	112	0	Blank(s)	Blank(s)	Blank(s)	Blank(s)	2009	One primary only	Distant	Distant site(s)/node(s) involved	Distant
67	Male	White	48	PTC	Other	Yes	Not_examined	No/Unknown	19	1	Blank(s)	Blank(s)	Blank(s)	Blank(s)	2009	One primary only	Distant	Distant site(s)/node(s) involved	Distant
42	Male	White	20	PTC	Total_thyroidectomy	Yes	Positive	No/Unknown	94	1	Blank(s)	Blank(s)	Blank(s)	Blank(s)	2009	One primary only	Distant	Distant site(s)/node(s) involved	Distant
71	Male	White	61	PTC	Total_thyroidectomy	Yes	Negtive	No/Unknown	34	1	Blank(s)	Blank(s)	Blank(s)	Blank(s)	2009	One primary only	Distant	Distant site(s)/node(s) involved	Distant
53	Male	White	110	PTC	Total_thyroidectomy	Yes	Not_examined	No/Unknown	118	0	Blank(s)	Blank(s)	Blank(s)	Blank(s)	2009	One primary only	Distant	Distant site(s)/node(s) involved	Distant
45	Male	White	16	PTC	Total_thyroidectomy	No/Unknown	Positive	No/Unknown	119	0	Blank(s)	Blank(s)	Blank(s)	Blank(s)	2009	1st of 2 or more primaries	Distant	Distant site(s)/node(s) involved	Distant
63	Female	White	25	FTC	Total_thyroidectomy	Yes	Not_examined	No/Unknown	117	0	Blank(s)	Blank(s)	Blank(s)	Blank(s)	2009	One primary only	Distant	Distant site(s)/node(s) involved	Distant
29	Female	White	9	PTC	Total_thyroidectomy	No/Unknown	Negtive	No/Unknown	117	0	Blank(s)	Blank(s)	Blank(s)	Blank(s)	2009	One primary only	Distant	Distant site(s)/node(s) involved	Distant
81	Male	White	40	PTC	Total_thyroidectomy	Yes	Negtive	No/Unknown	104	1	Blank(s)	Blank(s)	Blank(s)	Blank(s)	2009	One primary only	Distant	Distant site(s)/node(s) involved	Distant
26	Male	R_Other	17	PTC	Total_thyroidectomy	Yes	Positive	No/Unknown	117	0	Blank(s)	Blank(s)	Blank(s)	Blank(s)	2009	One primary only	Distant	Distant site(s)/node(s) involved	Distant
64	Female	R_Other	15	PTC	Total_thyroidectomy	Yes	Positive	No/Unknown	118	0	Blank(s)	Blank(s)	Blank(s)	Blank(s)	2009	1st of 2 or more primaries	Distant	Distant site(s)/node(s) involved	Distant
69	Male	R_Other	25	PTC	Total_thyroidectomy	Yes	Positive	No/Unknown	109	0	Blank(s)	Blank(s)	Blank(s)	Blank(s)	2009	1st of 2 or more primaries	Distant	Distant site(s)/node(s) involved	Distant
75	Female	White	31	FTC	Total_thyroidectomy	Yes	Negtive	No/Unknown	11	1	Blank(s)	Blank(s)	Blank(s)	Blank(s)	2009	One primary only	Distant	Distant site(s)/node(s) involved	Distant
79	Female	White	30	PTC	Other	Yes	Not_examined	No/Unknown	98	1	Blank(s)	Blank(s)	Blank(s)	Blank(s)	2009	One primary only	Distant	Distant site(s)/node(s) involved	Distant
48	Female	White	40	PTC	Total_thyroidectomy	No/Unknown	Positive	No/Unknown	115	0	Blank(s)	Blank(s)	Blank(s)	Blank(s)	2009	One primary only	Distant	Distant site(s)/node(s) involved	Distant
73	Female	White	13	FTC	Total_thyroidectomy	Yes	Negtive	No/Unknown	96	1	Blank(s)	Blank(s)	Blank(s)	Blank(s)	2009	One primary only	Distant	Distant site(s)/node(s) involved	Distant
17	Female	White	65	PTC	Total_thyroidectomy	Yes	Positive	No/Unknown	118	0	Blank(s)	Blank(s)	Blank(s)	Blank(s)	2009	One primary only	Distant	Distant site(s)/node(s) involved	Distant
52	Female	White	75	PTC	Other	Yes	Not_examined	No/Unknown	116	0	Blank(s)	Blank(s)	Blank(s)	Blank(s)	2009	1st of 2 or more primaries	Distant	Distant site(s)/node(s) involved	Distant
85	Female	White	9	PTC	Total_thyroidectomy	Yes	Negtive	No/Unknown	105	1	Blank(s)	Blank(s)	Blank(s)	Blank(s)	2009	One primary only	Distant	Distant site(s)/node(s) involved	Distant
79	Female	White	38	PTC	Total_thyroidectomy	Yes	Positive	No/Unknown	21	1	Blank(s)	Blank(s)	Blank(s)	Blank(s)	2009	One primary only	Distant	Distant site(s)/node(s) involved	Distant
52	Female	White	60	PTC	Total_thyroidectomy	Yes	Negtive	No/Unknown	113	0	Blank(s)	Blank(s)	Blank(s)	Blank(s)	2009	One primary only	Distant	Distant site(s)/node(s) involved	Distant
81	Male	White	30	PTC	Total_thyroidectomy	Yes	Positive	No/Unknown	24	1	Blank(s)	Blank(s)	Blank(s)	Blank(s)	2009	1st of 2 or more primaries	Distant	Distant site(s)/node(s) involved	Distant
47	Male	White	90	PTC	Total_thyroidectomy	Yes	Positive	No/Unknown	82	1	Blank(s)	Blank(s)	Blank(s)	Blank(s)	2009	One primary only	Distant	Distant site(s)/node(s) involved	Distant
80	Male	White	95	FTC	No	Yes	Not_examined	No/Unknown	52	1	Blank(s)	Blank(s)	Blank(s)	Blank(s)	2009	One primary only	Distant	Distant site(s)/node(s) involved	Distant
67	Male	White	70	FTC	Total_thyroidectomy	No/Unknown	Not_examined	Yes	51	1	Blank(s)	Blank(s)	Blank(s)	Blank(s)	2009	One primary only	Distant	Distant site(s)/node(s) involved	Distant
65	Male	White	35	PTC	Total_thyroidectomy	Yes	Positive	No/Unknown	83	0	Blank(s)	Blank(s)	Blank(s)	Blank(s)	2009	One primary only	Distant	Distant site(s)/node(s) involved	Distant
57	Female	White	35	PTC	No	Yes	Not_examined	No/Unknown	93	1	Blank(s)	Blank(s)	Blank(s)	Blank(s)	2009	One primary only	Distant	Distant site(s)/node(s) involved	Distant
73	Female	White	45	PTC	Other	Yes	Not_examined	No/Unknown	6	1	Blank(s)	Blank(s)	Blank(s)	Blank(s)	2009	One primary only	Distant	Distant site(s)/node(s) involved	Distant
58	Male	White	90	PTC	No	Yes	Not_examined	No/Unknown	22	1	Blank(s)	Blank(s)	Blank(s)	Blank(s)	2009	1st of 2 or more primaries	Distant	Distant site(s)/node(s) involved	Distant
41	Male	White	21	PTC	Total_thyroidectomy	No/Unknown	Positive	No/Unknown	111	0	Blank(s)	Blank(s)	Blank(s)	Blank(s)	2009	One primary only	Distant	Distant site(s)/node(s) involved	Distant
46	Male	White	38	PTC	Total_thyroidectomy	Yes	Positive	No/Unknown	110	1	Blank(s)	Blank(s)	Blank(s)	Blank(s)	2009	1st of 2 or more primaries	Distant	Distant site(s)/node(s) involved	Distant
56	Female	White	15	PTC	Total_thyroidectomy	Yes	Not_examined	No/Unknown	111	0	Blank(s)	Blank(s)	Blank(s)	Blank(s)	2009	One primary only	Distant	Distant site(s)/node(s) involved	Distant
22	Male	White	50	PTC	Total_thyroidectomy	Yes	Positive	No/Unknown	113	0	Blank(s)	Blank(s)	Blank(s)	Blank(s)	2009	One primary only	Distant	Distant site(s)/node(s) involved	Distant
41	Female	White	32	PTC	Total_thyroidectomy	Yes	Negtive	No/Unknown	118	0	Blank(s)	Blank(s)	Blank(s)	Blank(s)	2009	One primary only	Distant	Distant site(s)/node(s) involved	Distant
74	Male	White	55	PTC	Other	No/Unknown	Not_examined	No/Unknown	8	1	Blank(s)	Blank(s)	Blank(s)	Blank(s)	2009	One primary only	Distant	Distant site(s)/node(s) involved	Distant
65	Female	White	11	PTC	Total_thyroidectomy	Yes	Not_examined	No/Unknown	110	1	Blank(s)	Blank(s)	Blank(s)	Blank(s)	2009	One primary only	Distant	Distant site(s)/node(s) involved	Distant
76	Female	R_Other	10	PTC	Total_thyroidectomy	Yes	Positive	No/Unknown	56	1	Blank(s)	Blank(s)	Blank(s)	Blank(s)	2009	One primary only	Distant	Distant site(s)/node(s) involved	Distant
29	Male	White	25	PTC	Total_thyroidectomy	Yes	Positive	No/Unknown	43	1	Blank(s)	Blank(s)	Blank(s)	Blank(s)	2009	One primary only	Distant	Distant site(s)/node(s) involved	Distant
56	Male	R_Other	9	PTC	Total_thyroidectomy	No/Unknown	Positive	No/Unknown	114	0	Blank(s)	Blank(s)	Blank(s)	Blank(s)	2009	One primary only	Distant	Distant site(s)/node(s) involved	Distant
84	Female	White	20	PTC	Other	No/Unknown	Not_examined	No/Unknown	104	0	Blank(s)	Blank(s)	Blank(s)	Blank(s)	2009	One primary only	Distant	Distant site(s)/node(s) involved	Distant
58	Female	White	28	PTC	Total_thyroidectomy	Yes	Negtive	No/Unknown	108	0	Blank(s)	Blank(s)	Blank(s)	Blank(s)	2009	One primary only	Distant	Distant site(s)/node(s) involved	Distant
54	Female	White	22	PTC	Total_thyroidectomy	Yes	Positive	No/Unknown	108	0	Blank(s)	Blank(s)	Blank(s)	Blank(s)	2009	One primary only	Distant	Distant site(s)/node(s) involved	Distant
65	Male	White	57	PTC	Total_thyroidectomy	Yes	Positive	No/Unknown	111	1	Blank(s)	Blank(s)	Blank(s)	Blank(s)	2009	1st of 2 or more primaries	Distant	Distant site(s)/node(s) involved	Distant
43	Female	White	60	PTC	Total_thyroidectomy	No/Unknown	Positive	No/Unknown	11	1	Blank(s)	Blank(s)	Blank(s)	Blank(s)	2009	One primary only	Distant	Distant site(s)/node(s) involved	Distant
72	Male	White	25	PTC	Total_thyroidectomy	No/Unknown	Not_examined	No/Unknown	105	0	Blank(s)	Blank(s)	Blank(s)	Blank(s)	2009	One primary only	Distant	Distant site(s)/node(s) involved	Distant
59	Female	R_Other	18	PTC	Total_thyroidectomy	Yes	Negtive	No/Unknown	108	0	Blank(s)	Blank(s)	Blank(s)	Blank(s)	2009	One primary only	Distant	Distant site(s)/node(s) involved	Distant
27	Female	White	25	PTC	Total_thyroidectomy	Yes	Negtive	No/Unknown	108	0	Blank(s)	Blank(s)	Blank(s)	Blank(s)	2009	One primary only	Distant	Distant site(s)/node(s) involved	Distant
67	Female	White	25	PTC	Total_thyroidectomy	Yes	Positive	No/Unknown	112	0	Blank(s)	Blank(s)	Blank(s)	Blank(s)	2009	1st of 2 or more primaries	Distant	Distant site(s)/node(s) involved	Distant
43	Female	White	145	PTC	Total_thyroidectomy	No/Unknown	Positive	No/Unknown	76	0	Blank(s)	Blank(s)	Blank(s)	Blank(s)	2009	One primary only	Distant	Distant site(s)/node(s) involved	Distant
76	Female	R_Other	20	PTC	Total_thyroidectomy	Yes	Not_examined	No/Unknown	50	1	Blank(s)	Blank(s)	Blank(s)	Blank(s)	2009	One primary only	Distant	Distant site(s)/node(s) involved	Distant
48	Female	White	30	PTC	Total_thyroidectomy	Yes	Positive	No/Unknown	112	0	Blank(s)	Blank(s)	Blank(s)	Blank(s)	2009	One primary only	Distant	Distant site(s)/node(s) involved	Distant
37	Female	R_Other	110	PTC	Total_thyroidectomy	Yes	Positive	No/Unknown	109	0	Blank(s)	Blank(s)	Blank(s)	Blank(s)	2009	One primary only	Distant	Distant site(s)/node(s) involved	Distant
79	Female	White	60	FTC	Total_thyroidectomy	Yes	Negtive	No/Unknown	50	1	Blank(s)	Blank(s)	Blank(s)	Blank(s)	2009	One primary only	Distant	Distant site(s)/node(s) involved	Distant
42	Female	White	10	PTC	Total_thyroidectomy	No/Unknown	Negtive	No/Unknown	114	0	Blank(s)	Blank(s)	Blank(s)	Blank(s)	2009	One primary only	Distant	Distant site(s)/node(s) involved	Distant
25	Female	White	50	PTC	Total_thyroidectomy	Yes	Positive	No/Unknown	108	0	Blank(s)	Blank(s)	Blank(s)	Blank(s)	2009	One primary only	Distant	Distant site(s)/node(s) involved	Distant
68	Female	White	19	PTC	Other	No/Unknown	Not_examined	No/Unknown	70	1	Blank(s)	Blank(s)	Blank(s)	Blank(s)	2009	1st of 2 or more primaries	Distant	Distant site(s)/node(s) involved	Distant
47	Female	White	25	PTC	Total_thyroidectomy	Yes	Positive	No/Unknown	105	0	Blank(s)	Blank(s)	Blank(s)	Blank(s)	2009	1st of 2 or more primaries	Distant	Distant site(s)/node(s) involved	Distant
73	Female	R_Other	15	PTC	Total_thyroidectomy	Yes	Not_examined	No/Unknown	100	1	Blank(s)	Blank(s)	Blank(s)	Blank(s)	2009	One primary only	Distant	Distant site(s)/node(s) involved	Distant
59	Female	White	25	PTC	Total_thyroidectomy	Yes	Positive	No/Unknown	107	1	Blank(s)	Blank(s)	Blank(s)	Blank(s)	2009	1st of 2 or more primaries	Distant	Distant site(s)/node(s) involved	Distant
15	Female	White	55	PTC	Total_thyroidectomy	Yes	Positive	No/Unknown	108	0	Blank(s)	Blank(s)	Blank(s)	Blank(s)	2009	One primary only	Distant	Distant site(s)/node(s) involved	Distant
44	Female	White	8	PTC	Total_thyroidectomy	Yes	Negtive	No/Unknown	113	0	Blank(s)	Blank(s)	Blank(s)	Blank(s)	2009	One primary only	Distant	Distant site(s)/node(s) involved	Distant
55	Female	White	15	PTC	Total_thyroidectomy	No/Unknown	Negtive	No/Unknown	101	0	Blank(s)	Blank(s)	Blank(s)	Blank(s)	2009	One primary only	Distant	Distant site(s)/node(s) involved	Distant
45	Female	White	21	PTC	Total_thyroidectomy	Yes	Positive	No/Unknown	70	0	Blank(s)	Blank(s)	Blank(s)	Blank(s)	2009	1st of 2 or more primaries	Distant	Distant site(s)/node(s) involved	Distant
46	Male	White	25	PTC	No	Yes	Positive	No/Unknown	108	0	Blank(s)	Blank(s)	Blank(s)	Blank(s)	2009	One primary only	Distant	Distant site(s)/node(s) involved	Distant
38	Female	White	65	PTC	Total_thyroidectomy	Yes	Negtive	No/Unknown	108	0	Blank(s)	Blank(s)	Blank(s)	Blank(s)	2009	One primary only	Distant	Distant site(s)/node(s) involved	Distant
14	Female	White	50	FTC	Total_thyroidectomy	Yes	Positive	No/Unknown	109	0	Blank(s)	Blank(s)	Blank(s)	Blank(s)	2009	One primary only	Distant	Distant site(s)/node(s) involved	Distant
48	Female	White	25	PTC	Total_thyroidectomy	Yes	Positive	No/Unknown	110	0	Blank(s)	Blank(s)	Blank(s)	Blank(s)	2009	One primary only	Distant	Distant site(s)/node(s) involved	Distant
76	Female	White	22	PTC	Total_thyroidectomy	Yes	Negtive	No/Unknown	87	1	Blank(s)	Blank(s)	Blank(s)	Blank(s)	2009	One primary only	Distant	Distant site(s)/node(s) involved	Distant
65	Male	White	19	PTC	Total_thyroidectomy	Yes	Not_examined	No/Unknown	91	0	Blank(s)	Blank(s)	Blank(s)	Blank(s)	2009	1st of 2 or more primaries	Distant	Distant site(s)/node(s) involved	Distant
61	Female	Black	102	PTC	No	Yes	Not_examined	No/Unknown	27	1	Blank(s)	Blank(s)	Blank(s)	Blank(s)	2009	One primary only	Distant	Distant site(s)/node(s) involved	Distant
75	Female	White	48	PTC	Total_thyroidectomy	Yes	Positive	No/Unknown	41	1	Blank(s)	Blank(s)	Blank(s)	Blank(s)	2009	One primary only	Distant	Distant site(s)/node(s) involved	Distant
73	Female	White	70	FTC	Other	No/Unknown	Not_examined	No/Unknown	4	1	Blank(s)	Blank(s)	Blank(s)	Blank(s)	2009	One primary only	Distant	Distant site(s)/node(s) involved	Distant
26	Female	White	10	PTC	Total_thyroidectomy	Yes	Positive	No/Unknown	114	0	Blank(s)	Blank(s)	Blank(s)	Blank(s)	2009	One primary only	Distant	Distant site(s)/node(s) involved	Distant
19	Female	White	10	PTC	Total_thyroidectomy	Yes	Not_examined	No/Unknown	112	0	Blank(s)	Blank(s)	Blank(s)	Blank(s)	2009	One primary only	Distant	Distant site(s)/node(s) involved	Distant
40	Female	White	15	PTC	Total_thyroidectomy	Yes	Positive	No/Unknown	113	0	Blank(s)	Blank(s)	Blank(s)	Blank(s)	2009	One primary only	Distant	Distant site(s)/node(s) involved	Distant
69	Female	White	17	PTC	Total_thyroidectomy	Yes	Positive	No/Unknown	110	0	Blank(s)	Blank(s)	Blank(s)	Blank(s)	2009	One primary only	Distant	Distant site(s)/node(s) involved	Distant
65	Female	White	28	PTC	Total_thyroidectomy	No/Unknown	Positive	No/Unknown	30	1	Blank(s)	Blank(s)	Blank(s)	Blank(s)	2009	1st of 2 or more primaries	Distant	Distant site(s)/node(s) involved	Distant
[truncated: 1,061 more rows]
